# Supplementary material for: Identifying essential long non-coding RNAs in cancer using CRISPRi-based dropout screens
Source: STAR Protoc. 2023 Sep 28;4(4):102588. doi: 10.1016/j.xpro.2023.102588 (PMC10550846; doi:10.1016/j.xpro.2023.102588)
Supplement: Table S1. Buffers for nuclei isolation. Composition of buffers for nuclei isolation, related to step 1 [file mmc1.xlsx]

## Sheet: pos ctrl
gene ID	sequence
pos_ACTB-hg19-chr7-5569862_1	GGGGCGGGGGCAACCGGCG
pos_ACTB-hg19-chr7-5569862_10	ACGGGCGGCGGATCGGCAA
pos_ACTB-hg19-chr7-5569862_2	CTCGGGAGGCGCGCTCCGG
pos_ACTB-hg19-chr7-5569862_3	CGCGCCTCCGAACTGGCGT
pos_ACTB-hg19-chr7-5569862_4	GGGCGCGGGAGAAGCCCCT
pos_ACTB-hg19-chr7-5569862_5	CGCAGCGGGGGGCGCATGG
pos_ACTB-hg19-chr7-5569862_6	GGCGGCTCTGCACGGGCGA
pos_ACTB-hg19-chr7-5569862_7	AAGGGGCCGCGGCCGCCTG
pos_ACTB-hg19-chr7-5569862_8	GACCGGGGCAGGCGGCTCA
pos_ACTB-hg19-chr7-5569862_9	CGCGCCGCTGGGTTTTATA
pos_ACTL6A-hg19-chr3-179280655_1	CTAGTGATTGGCTGATAGG
pos_ACTL6A-hg19-chr3-179280655_10	AGGGAACGCCGGGGAGGGG
pos_ACTL6A-hg19-chr3-179280655_2	GACGCCGCTTTGTTGCCTG
pos_ACTL6A-hg19-chr3-179280655_3	TTCCACCGCCACCCACCTC
pos_ACTL6A-hg19-chr3-179280655_4	GCCGCGACTGCGAGTCTCG
pos_ACTL6A-hg19-chr3-179280655_5	CGCCGGCAGCAGCCATGAG
pos_ACTL6A-hg19-chr3-179280655_6	AGCGCGCCTTTTCGGCGTG
pos_ACTL6A-hg19-chr3-179280655_7	GAGGCCGGGGTCCCGAGAG
pos_ACTL6A-hg19-chr3-179280655_8	GCGGCGGCGTGTACGGGGG
pos_ACTL6A-hg19-chr3-179280655_9	GGCGCGACTCCTACCCTAA
pos_ANAPC2-hg19-chr9-140082704_1	AAATGGCAGGACAGGACAG
pos_ANAPC2-hg19-chr9-140082704_10	CTAGTTCGGCGCGCCGTGG
pos_ANAPC2-hg19-chr9-140082704_2	CGGGACCGTACGCGCTTTG
pos_ANAPC2-hg19-chr9-140082704_3	TGGTGAGGCCTGGGAAGAG
pos_ANAPC2-hg19-chr9-140082704_4	GGTGCCGCCGGCTGCGCTG
pos_ANAPC2-hg19-chr9-140082704_5	CCCGGACAGGAGTTGTTAG
pos_ANAPC2-hg19-chr9-140082704_6	ATGGCGGCGGCAGTTGTGG
pos_ANAPC2-hg19-chr9-140082704_7	CGGTGGGTGCAGATGGCGG
pos_ANAPC2-hg19-chr9-140082704_8	CGCCGCGCCGAGCGAATCT
pos_ANAPC2-hg19-chr9-140082704_9	GAGCGCCTTGTGCGCGTCA
pos_ATP5A1-hg19-chr8-43677964_1	TTCTCCGGCTGGACAGAGC
pos_ATP5A1-hg19-chr8-43677964_10	CAGAGTGGCGGCGGGGGCG
pos_ATP5A1-hg19-chr8-43677964_2	GCAGGAGGGCGAGGGGCTG
pos_ATP5A1-hg19-chr8-43677964_3	CGGCTCGGGCGCTCTCTGC
pos_ATP5A1-hg19-chr8-43677964_4	AAGGCCGGCATGATGCAGG
pos_ATP5A1-hg19-chr8-43677964_5	CGTGGTCCGCGCCCTTCCT
pos_ATP5A1-hg19-chr8-43677964_6	CTGTCCGTGCGCGTTGCTG
pos_ATP5A1-hg19-chr8-43677964_7	ATCTTTGCAGTTACTCCGC
pos_ATP5A1-hg19-chr8-43677964_8	TTTGTCCCAGTCAGTCCGG
pos_ATP5A1-hg19-chr8-43677964_9	GCTGTCTTGACCTTCTTTG
pos_ATP5B-hg19-chr12-57039405_1	GGGTCGAAGAAACCTCCTA
pos_ATP5B-hg19-chr12-57039405_10	GCAGGAGAGCAGGCGGCTG
pos_ATP5B-hg19-chr12-57039405_2	GCCGCGTCTTGCTCTCTAA
pos_ATP5B-hg19-chr12-57039405_3	CTCGGGCCTAAGGGATCCG
pos_ATP5B-hg19-chr12-57039405_4	CCGGCTCAAGGTCATGGGG
pos_ATP5B-hg19-chr12-57039405_5	CTGGTAAGTGCTTTTCTCT
pos_ATP5B-hg19-chr12-57039405_6	CTGCGGGCCGCTCCGACGG
pos_ATP5B-hg19-chr12-57039405_7	TCCGGCCTCCGGGGCCTTG
pos_ATP5B-hg19-chr12-57039405_8	TACGCCATGTTGGGGTTTG
pos_ATP5B-hg19-chr12-57039405_9	TAGTCCGGGTGGAGACTGA
pos_CDC73-hg19-chr1-193091031_1	CGGTCGCGGCTCCCCCTGG
pos_CDC73-hg19-chr1-193091031_10	GACCCCGCGCTGTAAGGCA
pos_CDC73-hg19-chr1-193091031_2	GAGGCACATCCGCCGCCAG
pos_CDC73-hg19-chr1-193091031_3	CGCAGTCAGGCGTTCTCCG
pos_CDC73-hg19-chr1-193091031_4	CTCCGCGGGCAGCCGGCGG
pos_CDC73-hg19-chr1-193091031_5	TACAGCGCGGGGTCCTCGG
pos_CDC73-hg19-chr1-193091031_6	GTAGCCACCCAGGCCGCCG
pos_CDC73-hg19-chr1-193091031_7	CTCGCCTACGACAGCAGCA
pos_CDC73-hg19-chr1-193091031_8	CTGGATGTTGTACTGTCGC
pos_CDC73-hg19-chr1-193091031_9	GGAGACGAAGTGATCTTCG
pos_CDK1-hg19-chr10-62538165_1	CTACCCGATTGGTGAATCC
pos_CDK1-hg19-chr10-62538165_10	ATGGGAGCCCAGCCTGGCG
pos_CDK1-hg19-chr10-62538165_2	CTGGCTCTTGGAAATTGAG
pos_CDK1-hg19-chr10-62538165_3	AATTGAGCGGAGAGCGACG
pos_CDK1-hg19-chr10-62538165_4	CCGGCTTATTATTCCGCGG
pos_CDK1-hg19-chr10-62538165_5	GTGTCTAGGGGACGGCCGA
pos_CDK1-hg19-chr10-62538165_6	GAGGGCGAGTATTGAGGAA
pos_CDK1-hg19-chr10-62538165_7	GAGGTCAGGGATCTGCGCG
pos_CDK1-hg19-chr10-62538165_8	CCCTGCCCACCGCCCCCCG
pos_CDK1-hg19-chr10-62538165_9	CTCTAAAGCCAGCCCAGTG
pos_CHAF1A-hg19-chr19-4402589_1	ATTGGCGCGCGGACTGCGG
pos_CHAF1A-hg19-chr19-4402589_10	AGCTCCTCCAGCATCGCCC
pos_CHAF1A-hg19-chr19-4402589_2	TGCTGGAGGAGCTGGAGTG
pos_CHAF1A-hg19-chr19-4402589_3	GCCTCCGCCGCCTGAGAGG
pos_CHAF1A-hg19-chr19-4402589_4	TCGGTTCGGGCCCGCGCCG
pos_CHAF1A-hg19-chr19-4402589_5	GAGGGCCTGGCGTCCCCAA
pos_CHAF1A-hg19-chr19-4402589_6	GTGGCGGCTCCCCTGGCGC
pos_CHAF1A-hg19-chr19-4402589_7	CTGGGGATGAGAAGGCCCC
pos_CHAF1A-hg19-chr19-4402589_8	GACCAGGCTTGGCGCCCGG
pos_CHAF1A-hg19-chr19-4402589_9	GGGGGCGCGGCGCGCGGCC
pos_CKAP5-hg19-chr11-46867501_1	TCCGATGGGCGGTCCGTCG
pos_CKAP5-hg19-chr11-46867501_10	AAGCCGTTTGAAACCGCTT
pos_CKAP5-hg19-chr11-46867501_2	GCAGGCATCGCGCGCGCAG
pos_CKAP5-hg19-chr11-46867501_3	CTGAGGCGGCGAAGCGAGC
pos_CKAP5-hg19-chr11-46867501_4	AGCTGAGGTGAGTGGTCGG
pos_CKAP5-hg19-chr11-46867501_5	CAGAGGAGCCCCTGAATCC
pos_CKAP5-hg19-chr11-46867501_6	CTCGAGGGCCTCGCGGGTG
pos_CKAP5-hg19-chr11-46867501_7	GACACTGCGGGGTGTGCGG
pos_CKAP5-hg19-chr11-46867501_8	AGCGCGCCGCAGCGTGGCG
pos_CKAP5-hg19-chr11-46867501_9	GAAGCGAGCCGGAGGCCGG
pos_CTNNB1-hg19-chr3-41240875_1	CCCTCGCTCTCCGCTCCCG
pos_CTNNB1-hg19-chr3-41240875_10	CGCTGTATCCTGCCGCCAC
pos_CTNNB1-hg19-chr3-41240875_2	GGAGACGGAGGAAGGTCTG
pos_CTNNB1-hg19-chr3-41240875_3	CTGCGGTGGCGGCTCGGCG
pos_CTNNB1-hg19-chr3-41240875_4	GAGGACGGTCGGACTCCCG
pos_CTNNB1-hg19-chr3-41240875_5	GAGCGCCCAAGCACCTCAG
pos_CTNNB1-hg19-chr3-41240875_6	TACGAAGTTTGGCTCCGAG
pos_CTNNB1-hg19-chr3-41240875_7	GGCTGCTCCCGCTTCCTCT
pos_CTNNB1-hg19-chr3-41240875_8	CGGGCTGGGCGCAGCCGGG
pos_CTNNB1-hg19-chr3-41240875_9	GGGAGCGGAGAGCGAGGGG
pos_CTR9-hg19-chr11-10772728_1	CTGTCCCGGAAGCACTCCC
pos_CTR9-hg19-chr11-10772728_10	TCAGGGCTCTTAGGGAAGG
pos_CTR9-hg19-chr11-10772728_2	AACAACGAGCAGCGGACGG
pos_CTR9-hg19-chr11-10772728_3	CTCCAGCGGCGCCGCGGGG
pos_CTR9-hg19-chr11-10772728_4	CAGAGGTGAGTGACGGCTC
pos_CTR9-hg19-chr11-10772728_5	TACCGGCTGCGGAGCGGCG
pos_CTR9-hg19-chr11-10772728_6	TTTTGACCCCATCATGTCG
pos_CTR9-hg19-chr11-10772728_7	AGGTAAGTGTCGTGTATGG
pos_CTR9-hg19-chr11-10772728_8	CGTGTATGGAGGCGGGTGG
pos_CTR9-hg19-chr11-10772728_9	AAGTCGAGCGAAGTCGGTG
pos_DDB1-hg19-chr11-61100340_1	CGGAGACCCCGGCGAGTGA
pos_DDB1-hg19-chr11-61100340_10	GATGAGAGCGCACGCTTCG
pos_DDB1-hg19-chr11-61100340_2	GTCACGCAGCCGTTCACGG
pos_DDB1-hg19-chr11-61100340_3	GACATGTCGAGGCTTGGAG
pos_DDB1-hg19-chr11-61100340_4	GTCGCGCTCGAGTCCCGAC
pos_DDB1-hg19-chr11-61100340_5	GTTCGCTGCGCGCTGTTGG
pos_DDB1-hg19-chr11-61100340_6	CTGGCCTGCAACGTGTCTC
pos_DDB1-hg19-chr11-61100340_7	GCCTCACCTGGCCTCTTGG
pos_DDB1-hg19-chr11-61100340_8	AAGGAGGCCCCGCCCCCGG
pos_DDB1-hg19-chr11-61100340_9	TGCGGGCGCTGGCGGAAAG
pos_DHX9-hg19-chr1-182808388_1	GGCGAGGGCGCGCCAATGG
pos_DHX9-hg19-chr1-182808388_10	GGACGGCGCAAGCGCATCG
pos_DHX9-hg19-chr1-182808388_2	ATGCGCAGAGCGCGTGCCA
pos_DHX9-hg19-chr1-182808388_3	GGCGAAATGGCTCCGACCG
pos_DHX9-hg19-chr1-182808388_4	GTGCGTTTCTCTGTTGTCT
pos_DHX9-hg19-chr1-182808388_5	TTCCTGGTGCCCAGCTCTT
pos_DHX9-hg19-chr1-182808388_6	GACGTTCCGGCTACCATGC
pos_DHX9-hg19-chr1-182808388_7	TTCGCAACAAAGCCGGCTG
pos_DHX9-hg19-chr1-182808388_8	GGCGGCTGGGGGTGGGGGA
pos_DHX9-hg19-chr1-182808388_9	CCCGCAATCCGGGGACCCG
pos_DNMT1-hg19-chr19-10305407_1	TTCCCCTCGGGGTGGCCGG
pos_DNMT1-hg19-chr19-10305407_10	CTTGCGCATGCGTGTTCCC
pos_DNMT1-hg19-chr19-10305407_2	CAGGCAGGGCGCTGGGTGG
pos_DNMT1-hg19-chr19-10305407_3	CAGGCGGTAGGTACCATGG
pos_DNMT1-hg19-chr19-10305407_4	ATGGCCGGGACGGCCAGTG
pos_DNMT1-hg19-chr19-10305407_5	GTACGCGCCGGCATCTCGG
pos_DNMT1-hg19-chr19-10305407_6	GGCGCCCCGGCTTTTCGCG
pos_DNMT1-hg19-chr19-10305407_7	GAGGGGCGATGAGCGGAGG
pos_DNMT1-hg19-chr19-10305407_8	TCCGGGCGTGGGGGAGGAG
pos_DNMT1-hg19-chr19-10305407_9	AACGGAGCCGGCCATGCCC
pos_EEF2-hg19-chr19-3985110_1	TTGTTAGCGGGGATGGGGG
pos_EEF2-hg19-chr19-3985110_10	AGGATGGCGGCGACGACGG
pos_EEF2-hg19-chr19-3985110_2	CCAGGTCTGGGCAAGGTTA
pos_EEF2-hg19-chr19-3985110_3	AAGGGCTCGGTGAACAGCG
pos_EEF2-hg19-chr19-3985110_4	CGGCGCACAGACATGGCGG
pos_EEF2-hg19-chr19-3985110_5	GGCGGGGCCGGAGGACCCG
pos_EEF2-hg19-chr19-3985110_6	TGGGGCCCCCCGTGCCAGG
pos_EEF2-hg19-chr19-3985110_7	AGCGGCGGCGGGGCCTCCG
pos_EEF2-hg19-chr19-3985110_8	GGGTTACTCACCATGGTGG
pos_EEF2-hg19-chr19-3985110_9	AAAGAAGCGAGTCGCGCCG
pos_EIF3B-hg19-chr7-2394419_1	CCGCCCCGCGGCCTTGGTG
pos_EIF3B-hg19-chr7-2394419_10	TCCGGAGCGCCGGGCCCCG
pos_EIF3B-hg19-chr7-2394419_2	CTGTAGCCGTCGCGGCGCG
pos_EIF3B-hg19-chr7-2394419_3	GTCGGAAGCGCGGCGGCCG
pos_EIF3B-hg19-chr7-2394419_4	CAGGACGCGGAGAACGTGG
pos_EIF3B-hg19-chr7-2394419_5	GCCTACTCGCAGGGCTCCG
pos_EIF3B-hg19-chr7-2394419_6	TCCGAGTCGCCCTCGCCGC
pos_EIF3B-hg19-chr7-2394419_7	GAGGCCGGGCCGGAGTCCG
pos_EIF3B-hg19-chr7-2394419_8	CCGGAGGCCGCCTCTGCCT
pos_EIF3B-hg19-chr7-2394419_9	ATCCCCACCTCCTCACTGG
pos_GABPA-hg19-chr21-27107213_1	GTGGGGGCGGAGCCAGGGC
pos_GABPA-hg19-chr21-27107213_10	TGTAAAACAAAGCGGATTG
pos_GABPA-hg19-chr21-27107213_2	TATGGGCCGCCGTTTCAGT
pos_GABPA-hg19-chr21-27107213_3	CTCGGAGACAGTCTGCGAC
pos_GABPA-hg19-chr21-27107213_4	GTGGAGGGTAAGTGCTTCC
pos_GABPA-hg19-chr21-27107213_5	GATGGCGGAGGCTGTGCCA
pos_GABPA-hg19-chr21-27107213_6	TTAGGCGAAGAAAAGATGG
pos_GABPA-hg19-chr21-27107213_7	TACGCATGCGCTCTTTGAG
pos_GABPA-hg19-chr21-27107213_8	ACAGGACGCTGACTCGGAG
pos_GABPA-hg19-chr21-27107213_9	GGGTTATCGAAGTGTATAA
pos_GPS1-hg19-chr17-80009720_1	TCGCTTCCGGGGCGCGGGG
pos_GPS1-hg19-chr17-80009720_10	CGGGGCGGGCGCGGCCCGG
pos_GPS1-hg19-chr17-80009720_2	TCTTGCACCCACCCCGCCG
pos_GPS1-hg19-chr17-80009720_3	ACTTGCAGGTAACGAGCCG
pos_GPS1-hg19-chr17-80009720_4	AACGAGCCGAGGCCGCCCC
pos_GPS1-hg19-chr17-80009720_5	CCCGCGCCCCCCGCCACTG
pos_GPS1-hg19-chr17-80009720_6	GCCTGCGCCAGGAGTCGGT
pos_GPS1-hg19-chr17-80009720_7	CTCCGCGGGCAGCGCGCGT
pos_GPS1-hg19-chr17-80009720_8	GGCTGCGCGCTGCGATCGG
pos_GPS1-hg19-chr17-80009720_9	AGCTCACGGGAGAGGTTCC
pos_GTF3C1-hg19-chr16-27560868_1	GACGCGCTGGAGTCGTTGT
pos_GTF3C1-hg19-chr16-27560868_10	CCGCCCTTCCCGCTGCCTT
pos_GTF3C1-hg19-chr16-27560868_2	TACTTCAGTCGGCGGCGCC
pos_GTF3C1-hg19-chr16-27560868_3	GTAGGTCGGGTCGCTCCCG
pos_GTF3C1-hg19-chr16-27560868_4	GGGGCTGTGCAAGTACCGG
pos_GTF3C1-hg19-chr16-27560868_5	AACGCACCGCCAAGGGCCT
pos_GTF3C1-hg19-chr16-27560868_6	GATGCCCGGGTGCGTGGCG
pos_GTF3C1-hg19-chr16-27560868_7	CCGGGCATCAGCTTCTATG
pos_GTF3C1-hg19-chr16-27560868_8	CACGCAGGAGTTTCTCTGG
pos_GTF3C1-hg19-chr16-27560868_9	CCTGTGTCTGCCAGCGCTG
pos_HNRNPL-hg19-chr19-39340585_1	CTGCGCCGCCATGTCGCGG
pos_HNRNPL-hg19-chr19-39340585_10	TGGTGCTGACGGATTAGCG
pos_HNRNPL-hg19-chr19-39340585_2	GTGTCCCTCCCCCAATGAG
pos_HNRNPL-hg19-chr19-39340585_3	GGAGCCACTGGTCCCGCCG
pos_HNRNPL-hg19-chr19-39340585_4	AAGCGCGCAAGGCGTGTGG
pos_HNRNPL-hg19-chr19-39340585_5	GGCGGGCCCTCCTGCAGAA
pos_HNRNPL-hg19-chr19-39340585_6	CTGAGACACTCCTTATAGG
pos_HNRNPL-hg19-chr19-39340585_7	ATTGGATTTTATTTTAAGG
pos_HNRNPL-hg19-chr19-39340585_8	CTATCAGGTGCTTTTAGGG
pos_HNRNPL-hg19-chr19-39340585_9	GGAGGCGGAGATTCTTGGG
pos_HNRNPU-hg19-chr1-245027494_1	GGCGCCGCGCACGTAATAT
pos_HNRNPU-hg19-chr1-245027494_10	GGCGAGGAACTCATGGTGA
pos_HNRNPU-hg19-chr1-245027494_2	TTGCGTGCTCGCTCGCGCC
pos_HNRNPU-hg19-chr1-245027494_3	TCCTTTCACCGAGTTCGCG
pos_HNRNPU-hg19-chr1-245027494_4	GGAGACGCGGAGACTCGCC
pos_HNRNPU-hg19-chr1-245027494_5	GCGGCGCCGCTCCTGCGAG
pos_HNRNPU-hg19-chr1-245027494_6	AGCGCCTAGCGGTGAATCG
pos_HNRNPU-hg19-chr1-245027494_7	AAGGTGTCGGAGCTGAAAG
pos_HNRNPU-hg19-chr1-245027494_8	AGTTTGAGGCAGCGCCTAG
pos_HNRNPU-hg19-chr1-245027494_9	AGCGACGCCTTTCTGACAA
pos_ILF3-hg19-chr19-10764880_1	GGCGCAACGCGGCGTCAAA
pos_ILF3-hg19-chr19-10764880_10	TTCGCGGTGACAAGGCTGG
pos_ILF3-hg19-chr19-10764880_2	CAGGCCCAACCCAAATGGG
pos_ILF3-hg19-chr19-10764880_3	AAGGGGGCGGGGCTTCAGC
pos_ILF3-hg19-chr19-10764880_4	TTCGCCCCTCCCTCCCATT
pos_ILF3-hg19-chr19-10764880_5	CAACTGCAATGGCGAGAAG
pos_ILF3-hg19-chr19-10764880_6	GCAGTTGGACCCAGCAGCC
pos_ILF3-hg19-chr19-10764880_7	CGCACCGCGTGGCTTTTGG
pos_ILF3-hg19-chr19-10764880_8	GACAAGGTAAGCGTCAATG
pos_ILF3-hg19-chr19-10764880_9	CTCAGTGGGGATCTCACTG
pos_KIF11-hg19-chr10-94352788_1	CTGGCGCGCAAGGCACCAT
pos_KIF11-hg19-chr10-94352788_10	AAGGGGAAGAACATCCAGG
pos_KIF11-hg19-chr10-94352788_2	GAGTCGTTGCTTAGTTTCT
pos_KIF11-hg19-chr10-94352788_3	TTGGCGGCTCCGACTGGCG
pos_KIF11-hg19-chr10-94352788_4	AACGCCACGGCCAGAGTAC
pos_KIF11-hg19-chr10-94352788_5	CTGGAGGACCGACGCACGC
pos_KIF11-hg19-chr10-94352788_6	GAGTCTCCCTGGTCCCTCT
pos_KIF11-hg19-chr10-94352788_7	GAGGGGCGGAGGGGCTTGG
pos_KIF11-hg19-chr10-94352788_8	CGCGGACCTGGGCGCTGTG
pos_KIF11-hg19-chr10-94352788_9	TTTGGCTGCGACGCCATGA
pos_MED12-hg19-chrX-70338369_1	GAGGTGGGGCCTGGCCCGG
pos_MED12-hg19-chrX-70338369_10	GGGGGCACGCGGTCAGCCT
pos_MED12-hg19-chrX-70338369_2	GATGGTTCCCGGCGTACCT
pos_MED12-hg19-chrX-70338369_3	GTGCCCCCTTGTTGTCTCT
pos_MED12-hg19-chrX-70338369_4	AGGGAGCCGAAAAGGGGGG
pos_MED12-hg19-chrX-70338369_5	GCAGGGCCAGGCTGACTGG
pos_MED12-hg19-chrX-70338369_6	TACGGGCTGGGCAAGATGG
pos_MED12-hg19-chrX-70338369_7	CCCTGAAGCGGCCGCGGCT
pos_MED12-hg19-chrX-70338369_8	CAGGACCCCAAACAGAAGG
pos_MED12-hg19-chrX-70338369_9	CGGGGCTCTGGAGGGGCCG
pos_NPLOC4-hg19-chr17-79603775_1	TACGCTCCCCTCGGGCGCG
pos_NPLOC4-hg19-chr17-79603775_10	GAGCGGGGACGCCGGGATG
pos_NPLOC4-hg19-chr17-79603775_2	CGAGGCACCGGGACGTCGG
pos_NPLOC4-hg19-chr17-79603775_3	GAAGCTGGAGCGGCGGTGG
pos_NPLOC4-hg19-chr17-79603775_4	GCGGCCTCAGCCCCGGCCC
pos_NPLOC4-hg19-chr17-79603775_5	GAGGCCGGGGCCGGGGCTG
pos_NPLOC4-hg19-chr17-79603775_6	GCCGGGTCTGCGAGGCCCT
pos_NPLOC4-hg19-chr17-79603775_7	AGTGGCTGGGCCCCTCTCG
pos_NPLOC4-hg19-chr17-79603775_8	AGAGAAAGGGGCCGAGTCG
pos_NPLOC4-hg19-chr17-79603775_9	GTGGGGGAGGCGGGCCTGC
pos_NUP155-hg19-chr5-37370841_1	TGCTACTTATCCCCAGCGT
pos_NUP155-hg19-chr5-37370841_10	ACTTCCGCTTCATCCGGTG
pos_NUP155-hg19-chr5-37370841_2	GACCTTTCCGAGCTGCTTA
pos_NUP155-hg19-chr5-37370841_3	ATCGACCGTCAGTTGCAAG
pos_NUP155-hg19-chr5-37370841_4	AGAGCTTCCTGCAGGGCTG
pos_NUP155-hg19-chr5-37370841_5	TTGTTGGGCGCGGCGATGC
pos_NUP155-hg19-chr5-37370841_6	CTCGGAAATCGTAGACACC
pos_NUP155-hg19-chr5-37370841_7	ATCTTTTCTTGTTTCTCCT
pos_NUP155-hg19-chr5-37370841_8	TTGGCGCGCGCGCCCTAGG
pos_NUP155-hg19-chr5-37370841_9	GCGGAAGTGCGTCATGTCG
pos_NUP85-hg19-chr17-73201566_1	ACAGGATCAGGCGGCGCCG
pos_NUP85-hg19-chr17-73201566_10	GAGCGCCTCGCGACCACTA
pos_NUP85-hg19-chr17-73201566_2	GAAGGAAGGACGCGTGCAG
pos_NUP85-hg19-chr17-73201566_3	AGACAGCGCCGCAGCACTG
pos_NUP85-hg19-chr17-73201566_4	TTGGGCTTGCAGGCGCTGC
pos_NUP85-hg19-chr17-73201566_5	CAGGCCTCCCGCTCAGAGC
pos_NUP85-hg19-chr17-73201566_6	CAGGCTCCTAGAAGTCGCT
pos_NUP85-hg19-chr17-73201566_7	CTGGGGTTCGGCGCTATGG
pos_NUP85-hg19-chr17-73201566_8	CTGTAAGGGTACCCCGAAC
pos_NUP85-hg19-chr17-73201566_9	CAGGCTTGCTCGTCCTTGC
pos_PLK1-hg19-chr16-23690158_1	CAGCGCCGCGTTTGAATTC
pos_PLK1-hg19-chr16-23690158_10	TCCGGGAGCTGCAACTCCG
pos_PLK1-hg19-chr16-23690158_2	GAGGAGCGGAGCGGTGCGG
pos_PLK1-hg19-chr16-23690158_3	GAGGTCTGCAGCGCAGCTT
pos_PLK1-hg19-chr16-23690158_4	CACGGGCACCGGCCGACCC
pos_PLK1-hg19-chr16-23690158_5	CCGGCGAAAGAGATCCCGG
pos_PLK1-hg19-chr16-23690158_6	GCCGGCGGCGCTATGTGCG
pos_PLK1-hg19-chr16-23690158_7	TCGGACGCGGACACCAAGG
pos_PLK1-hg19-chr16-23690158_8	TTGCCCGCGAACACCTCCT
pos_PLK1-hg19-chr16-23690158_9	CAGAGGGAGAAGATGTCCA
pos_POLR1B-hg19-chr2-113299447_1	GAGGCCTGGGGGAGGCCTG
pos_POLR1B-hg19-chr2-113299447_10	CTGCGGTTTCGGTTTCTCG
pos_POLR1B-hg19-chr2-113299447_11	AACCGAAACCGCAGGGCCT
pos_POLR1B-hg19-chr2-113299447_12	CTCTCGTTCCACCCGCCCT
pos_POLR1B-hg19-chr2-113299447_13	GGCTGCGGAAACGGGACTG
pos_POLR1B-hg19-chr2-113299447_14	CTGGCGTCCGGTGTGCAGG
pos_POLR1B-hg19-chr2-113299447_15	GGTGGCGGAACCTGCCCAG
pos_POLR1B-hg19-chr2-113299447_16	CCCTCTTATGGAATCCCGC
pos_POLR1B-hg19-chr2-113299447_17	GCGTTGCAGGAGCTGACGC
pos_POLR1B-hg19-chr2-113299447_18	CACGAGGGTCTCGGCCTCG
pos_POLR1B-hg19-chr2-113299447_19	AACTCGCGAGGCTCACCCC
pos_POLR1B-hg19-chr2-113299447_2	GCGGGGCCCGACCACTCCT
pos_POLR1B-hg19-chr2-113299447_3	TTGGGTAGAGAGTCAGCCC
pos_POLR1B-hg19-chr2-113299447_4	TTGGCCGGATGACTCCCCA
pos_POLR1B-hg19-chr2-113299447_5	TGGGACTGGGAACAGGTGA
pos_POLR1B-hg19-chr2-113299447_6	AATTAGGATCGGAGGAGAG
pos_POLR1B-hg19-chr2-113299447_7	TGCTCAACTGGGCGGGGAG
pos_POLR1B-hg19-chr2-113299447_8	TCGCGAGCGGGGAGATGAG
pos_POLR1B-hg19-chr2-113299447_9	GTGTCCAGCCAGAGCGTGG
pos_POLR2A-hg19-chr17-7387634_1	AAGCGCCGAGAGCGCGGCC
pos_POLR2A-hg19-chr17-7387634_10	AACTCGGGGAGGTCCTTCC
pos_POLR2A-hg19-chr17-7387634_2	GAAGGCGGCTCCCGGAAGG
pos_POLR2A-hg19-chr17-7387634_3	AAGTAACCGGGTTCCTGAA
pos_POLR2A-hg19-chr17-7387634_4	CCGGGTTCCTGAACGGCAG
pos_POLR2A-hg19-chr17-7387634_5	GAGCCCTTCTTTCCCTTAC
pos_POLR2A-hg19-chr17-7387634_6	GTGGGGGAGGGAAGGAGGC
pos_POLR2A-hg19-chr17-7387634_7	TCGGGGAGGTCCTTCCCGG
pos_POLR2A-hg19-chr17-7387634_8	CGAGGTCTGAGCACCTAGG
pos_POLR2A-hg19-chr17-7387634_9	CCCGGTGGCCGCCCTGACG
pos_PPP2CA-hg19-chr5-133561588_1	TAGGCCCGTGTGCGGGCGG
pos_PPP2CA-hg19-chr5-133561588_10	AGGGCGGGGTGGTGGGGGA
pos_PPP2CA-hg19-chr5-133561588_2	GTACACGAGGAACCGGCGG
pos_PPP2CA-hg19-chr5-133561588_3	TACTGCGGTGAGAGCCAGC
pos_PPP2CA-hg19-chr5-133561588_4	GAGGAGGCGCAGCGGCCGA
pos_PPP2CA-hg19-chr5-133561588_5	TAATGGCGGCCGCCGGGCG
pos_PPP2CA-hg19-chr5-133561588_6	CACGCCCGGCGTCAGGAGG
pos_PPP2CA-hg19-chr5-133561588_7	GCGGAGGGGAAAAGGGCCG
pos_PPP2CA-hg19-chr5-133561588_8	CCGGTCGTGCGGCCGCCCG
pos_PPP2CA-hg19-chr5-133561588_9	CAGGCGCGACGTAGCCGGC
pos_PRMT1-hg19-chr19-50180364_1	CTAGACGGTATTCTCAGAC
pos_PRMT1-hg19-chr19-50180364_10	ACGGCTCCCTAGCTTCCAA
pos_PRMT1-hg19-chr19-50180364_2	AAATCTTCCAGCGGGGTCG
pos_PRMT1-hg19-chr19-50180364_3	CGGGACCGCCTTATACCAG
pos_PRMT1-hg19-chr19-50180364_4	GGGGGGTCTTGGCGGCCGG
pos_PRMT1-hg19-chr19-50180364_5	GAGGCCGCGAACTGCATCA
pos_PRMT1-hg19-chr19-50180364_6	AGCCGCCTCCCGCCCACGG
pos_PRMT1-hg19-chr19-50180364_7	TGGGGAAAGGGCTCTAAGT
pos_PRMT1-hg19-chr19-50180364_8	GAGGTCCCCCGCCGCACAC
pos_PRMT1-hg19-chr19-50180364_9	GCCGCACGTTCCACATCCG
pos_PRMT5-hg19-chr14-23398261_1	ATAACTTGTGGGAGGCCTG
pos_PRMT5-hg19-chr14-23398261_10	AACTAGTGCCCCAGAAGGC
pos_PRMT5-hg19-chr14-23398261_2	AGAGACTATTACTCTTTGG
pos_PRMT5-hg19-chr14-23398261_3	GAGGGGGTCGGCTAGGATG
pos_PRMT5-hg19-chr14-23398261_4	TAGTCATCCCGGAGAAGCA
pos_PRMT5-hg19-chr14-23398261_5	GAATGCGGGGTCCGAACTC
pos_PRMT5-hg19-chr14-23398261_6	CTGTGGCCAAGCAGGGGTG
pos_PRMT5-hg19-chr14-23398261_7	TAGTGTGTCAGCTATTTCG
pos_PRMT5-hg19-chr14-23398261_8	GTGGGAGCCGCGTGTCCAG
pos_PRMT5-hg19-chr14-23398261_9	AGCGCGAGGAGAAAGATGG
pos_PRPF19-hg19-chr11-60673646_1	GGGGGGCTCCGGTGCTGAC
pos_PRPF19-hg19-chr11-60673646_10	TGCTGAAGGCTGTGGCGCG
pos_PRPF19-hg19-chr11-60673646_2	CGCTCCGGAGGCCGAGCGG
pos_PRPF19-hg19-chr11-60673646_3	GAGCGTGTGCGGTCCGCTG
pos_PRPF19-hg19-chr11-60673646_4	GCCAAGCGCGGGTCTCAGG
pos_PRPF19-hg19-chr11-60673646_5	GCGCCGTCACCGTGCTCCG
pos_PRPF19-hg19-chr11-60673646_6	GAGGCTCAGAAGCTAGTCC
pos_PRPF19-hg19-chr11-60673646_7	TCCGGTCCCCCGCTGCTGC
pos_PRPF19-hg19-chr11-60673646_8	GGCGGCTCCCAGCTCGCCG
pos_PRPF19-hg19-chr11-60673646_9	CTAGCGTAGCGCTTCACGT
pos_PSMC3-hg19-chr11-47447623_1	GACGGGGTTGTTTGGGATG
pos_PSMC3-hg19-chr11-47447623_10	GTGGCCAGGGGTTGGTCTT
pos_PSMC3-hg19-chr11-47447623_2	CAAGGTCTGGCCCGATCCC
pos_PSMC3-hg19-chr11-47447623_3	TCCGGGAACCGGGGCCCGC
pos_PSMC3-hg19-chr11-47447623_4	ATGAGGCCGAGGTGGGCAC
pos_PSMC3-hg19-chr11-47447623_5	CAGCAGATTCATTTCCTGG
pos_PSMC3-hg19-chr11-47447623_6	GCGGGCAGAAGATGGGACC
pos_PSMC3-hg19-chr11-47447623_7	AAAGCCTTCTCTTGACCAG
pos_PSMC3-hg19-chr11-47447623_8	GTGGGGAGAGGTTTTCCAC
pos_PSMC3-hg19-chr11-47447623_9	TCCGCAGCACGGCCGGAGC
pos_RAD21-hg19-chr8-117886743_1	CTGGGGGGAGGGGGGGGCT
pos_RAD21-hg19-chr8-117886743_10	CGGAAGCTACACCTCGCAA
pos_RAD21-hg19-chr8-117886743_2	GATGGCTGCCGTTACGCCG
pos_RAD21-hg19-chr8-117886743_3	ATCCTGCCGATTTGAACCG
pos_RAD21-hg19-chr8-117886743_4	TGGGCGGCAGGAAGAGCCG
pos_RAD21-hg19-chr8-117886743_5	GAGGCGCCGGCTGTGGCGG
pos_RAD21-hg19-chr8-117886743_6	CAGCCCGCCCAACTCCCAG
pos_RAD21-hg19-chr8-117886743_7	CGGGGAGCCGGACTCCTGG
pos_RAD21-hg19-chr8-117886743_8	CCTGGGGGCGGGAGGGCGA
pos_RAD21-hg19-chr8-117886743_9	AGCGGCGGGGAAAGGGTGG
pos_RAN-hg19-chr12-131356565_1	GACGCCGGCGCGAGAGCAG
pos_RAN-hg19-chr12-131356565_10	GCGCCCGTCCGACTGAGGC
pos_RAN-hg19-chr12-131356565_2	ACGGGCGCGGAGACGCTTC
pos_RAN-hg19-chr12-131356565_3	ATGAAACGGGGGTTCGCGG
pos_RAN-hg19-chr12-131356565_4	GAAGGTATCGCGACCCGGC
pos_RAN-hg19-chr12-131356565_5	CCGGCGTCGGCTGCGTCTC
pos_RAN-hg19-chr12-131356565_6	GGCGGCGGGGCCCGGGGAA
pos_RAN-hg19-chr12-131356565_7	GCCCCGCCGCCCCGGATGC
pos_RAN-hg19-chr12-131356565_8	GCCGGCATCCGGGGCGGCG
pos_RAN-hg19-chr12-131356565_9	ACCTCCGGCCGCCGTTCCC
pos_RBBP6-hg19-chr16-24550866_1	TACTATGGCGGACGCGGCC
pos_RBBP6-hg19-chr16-24550866_10	CCGGCGCTAGGCCTCGGCG
pos_RBBP6-hg19-chr16-24550866_2	TCGGACGAGCGCCCCACTG
pos_RBBP6-hg19-chr16-24550866_3	GGGGGCTCTCACCGAGCGG
pos_RBBP6-hg19-chr16-24550866_4	TTGGCCCCCTGCCGCTCGG
pos_RBBP6-hg19-chr16-24550866_5	GCCGCTGCCCAGCAGCTTG
pos_RBBP6-hg19-chr16-24550866_6	AAAGGCGAGCGAAGCGCGG
pos_RBBP6-hg19-chr16-24550866_7	GACCCCGGGGACACCGCCG
pos_RBBP6-hg19-chr16-24550866_8	CCGGCCGCCGGCTGGGGCC
pos_RBBP6-hg19-chr16-24550866_9	GTGGTGAGGAAGTGCTCCG
pos_RUVBL2-hg19-chr19-49496768_1	GGAGCTGGAGGCCTCAAAG
pos_RUVBL2-hg19-chr19-49496768_10	CTGGCTCCTCTAGGCTAGC
pos_RUVBL2-hg19-chr19-49496768_2	TTTGCAATCGGCCTGAGCG
pos_RUVBL2-hg19-chr19-49496768_3	ACGGGCGTCCGGAACTCCT
pos_RUVBL2-hg19-chr19-49496768_4	GAAGAACCAGCTAGCCTAG
pos_RUVBL2-hg19-chr19-49496768_5	ATGCCCCGCCCTCCCACCG
pos_RUVBL2-hg19-chr19-49496768_6	GAGTTCCTATAGCATGATG
pos_RUVBL2-hg19-chr19-49496768_7	TTGGCGCCAGTGTGTGATG
pos_RUVBL2-hg19-chr19-49496768_8	GGGAGCCTTGGATTGTTAG
pos_RUVBL2-hg19-chr19-49496768_9	GCGGAAACGGAAACGCGCG
pos_SF1-hg19-chr11-64545515_1	GGTGGGGCGAACTCTATGA
pos_SF1-hg19-chr11-64545515_10	CGGGTCCCCTCCCCCCGGG
pos_SF1-hg19-chr11-64545515_2	AAATGGCGGCGGAGTTCGG
pos_SF1-hg19-chr11-64545515_3	CGCGCATCAAGAAGGACTG
pos_SF1-hg19-chr11-64545515_4	CTGAGGCTCCGCCAATCGG
pos_SF1-hg19-chr11-64545515_5	ACCTGCTTTTCCTCTGCGG
pos_SF1-hg19-chr11-64545515_6	CTCCTTCGCAAGCCTCCCG
pos_SF1-hg19-chr11-64545515_7	AACGGCGTGGCGTTCGCTC
pos_SF1-hg19-chr11-64545515_8	GGGAGCGGGGGCAGCCCGG
pos_SF1-hg19-chr11-64545515_9	CCTGCACCCGGGCCTGGGG
pos_SF3B1-hg19-chr2-198299432_1	GCTTCTCTTCTCTGACCAG
pos_SF3B1-hg19-chr2-198299432_10	CTCTGCGCGTGCGCCAAAC
pos_SF3B1-hg19-chr2-198299432_2	CACTGAACAAAGCGCCTGT
pos_SF3B1-hg19-chr2-198299432_3	GTGGCCTGCGCCGCTGGCG
pos_SF3B1-hg19-chr2-198299432_4	GAGCTGAGCCCGCGTTTCG
pos_SF3B1-hg19-chr2-198299432_5	GAGGAGGACGCCATTACGC
pos_SF3B1-hg19-chr2-198299432_6	CAAGACTCACGAAGGTAAG
pos_SF3B1-hg19-chr2-198299432_7	TTCCGTCTGTGTGTTCGAG
pos_SF3B1-hg19-chr2-198299432_8	GGCGACGAGCGGAAGTTCT
pos_SF3B1-hg19-chr2-198299432_9	CCGTGGCGGCGGCGACGAG
pos_SRRT-hg19-chr7-100472670_1	GGTTTGTTAGTTCCAGTTC
pos_SRRT-hg19-chr7-100472670_10	GTGTTGGAGCCGCGTTCTC
pos_SRRT-hg19-chr7-100472670_2	GTGGAGCTTTGTGCCTCGG
pos_SRRT-hg19-chr7-100472670_3	GGGTGACGCAGGCGCAGCG
pos_SRRT-hg19-chr7-100472670_4	AAGTGGGACAACCGGGGAT
pos_SRRT-hg19-chr7-100472670_5	CGCGACGAGGACTTCGAGG
pos_SRRT-hg19-chr7-100472670_6	TTCAGGGCGACCTGGGTCG
pos_SRRT-hg19-chr7-100472670_7	GAGCGCGAGTCCAACGCCG
pos_SRRT-hg19-chr7-100472670_8	GGGGAGGGGAGGAGCCTGG
pos_SRRT-hg19-chr7-100472670_9	GAGGAACCGGGGTCCACGG
pos_SRSF1-hg19-chr17-56084266_1	GGGTCCTCGAACTCAACGA
pos_SRSF1-hg19-chr17-56084266_10	CTCGGCGCACGGATATGGG
pos_SRSF1-hg19-chr17-56084266_2	TCGACCTCAAGAATCGCCG
pos_SRSF1-hg19-chr17-56084266_3	AACACGTCCTCAATGTCCT
pos_SRSF1-hg19-chr17-56084266_4	CCTTGGTTCGGATGTCTGG
pos_SRSF1-hg19-chr17-56084266_5	AACGATTGCCGCATCTACG
pos_SRSF1-hg19-chr17-56084266_6	ATGGCGGTGACGAAAAGCG
pos_SRSF1-hg19-chr17-56084266_7	CTCTGCCGTGCGCTAGGCT
pos_SRSF1-hg19-chr17-56084266_8	AGCGGCACCACGTCTCCCG
pos_SRSF1-hg19-chr17-56084266_9	CCGTGCGCCGAGCTGATAA
pos_SRSF3-hg19-chr6-36562067_1	CAATCATGTGATTCCAGTA
pos_SRSF3-hg19-chr6-36562067_10	GGGGCATGAGCCAGGATGG
pos_SRSF3-hg19-chr6-36562067_2	GCGGTGGTCCGCCATTTCG
pos_SRSF3-hg19-chr6-36562067_3	TTGGTTGGTGTTGGGCCGG
pos_SRSF3-hg19-chr6-36562067_4	ACCTCATTCCCTCTTTCGC
pos_SRSF3-hg19-chr6-36562067_5	ATGGAATTTAACAGTACCA
pos_SRSF3-hg19-chr6-36562067_6	AAGGAGCCAGGCCCAATGG
pos_SRSF3-hg19-chr6-36562067_7	GACGTTCAGCACGGGGCGG
pos_SRSF3-hg19-chr6-36562067_8	GGGGCTCCCGGCCCATCGG
pos_SRSF3-hg19-chr6-36562067_9	GGGTTTCCTAGTCTTGGAG
pos_SRSF7-hg19-chr2-38978231_1	TAAGCCGCCATTACGCACG
pos_SRSF7-hg19-chr2-38978231_10	TTCCTTCCGCGTCGTTTCT
pos_SRSF7-hg19-chr2-38978231_2	CGAGGCCGTAGGGTTGTCG
pos_SRSF7-hg19-chr2-38978231_3	CGGTGAGGGACGTTGGTGT
pos_SRSF7-hg19-chr2-38978231_4	CGCGTTACGGGCGGTACGG
pos_SRSF7-hg19-chr2-38978231_5	CTTTAGCAAGCAGCGCCCA
pos_SRSF7-hg19-chr2-38978231_6	CGGGACTCTTGGCGGGTGA
pos_SRSF7-hg19-chr2-38978231_7	GGGTTCGCGTTTATATATG
pos_SRSF7-hg19-chr2-38978231_8	ACGCATGCGCAAAGCGCAG
pos_SRSF7-hg19-chr2-38978231_9	GCGGCACAAAGGAGCTGGG
pos_SYMPK-hg19-chr19-46366180_1	TGGGTCCGGCTAGGCCTTC
pos_SYMPK-hg19-chr19-46366180_10	CGGGGAGGGCATCGCCGTG
pos_SYMPK-hg19-chr19-46366180_2	TCTGCTCGCCGTAGTATGG
pos_SYMPK-hg19-chr19-46366180_3	ACGGGACGAGGCATGGGCG
pos_SYMPK-hg19-chr19-46366180_4	TCTGGACTCCATTTCCCGG
pos_SYMPK-hg19-chr19-46366180_5	GCGGGGTCGGGCTGTGCTC
pos_SYMPK-hg19-chr19-46366180_6	CACCGTTCCCGGCGACGAA
pos_SYMPK-hg19-chr19-46366180_7	GGGGGCGCGAGGGGAACGG
pos_SYMPK-hg19-chr19-46366180_8	GTGAGCGGGAGGCGGCGTT
pos_SYMPK-hg19-chr19-46366180_9	CCCGAGCCCCTGCTTCTTT
pos_TOP1-hg19-chr20-39657422_1	GGCTGTTACACAACTGCTG
pos_TOP1-hg19-chr20-39657422_10	GCCGGGCCGGGGCTGGGGT
pos_TOP1-hg19-chr20-39657422_2	GGCGACGCTGCCTGACTGC
pos_TOP1-hg19-chr20-39657422_3	GAGACTCCAGAAACGGCTG
pos_TOP1-hg19-chr20-39657422_4	TCGAGGAGGCGCAGGTAAG
pos_TOP1-hg19-chr20-39657422_5	ACGGCGAACCGGCCTGTGC
pos_TOP1-hg19-chr20-39657422_6	GGCGGCAGGCGAGGCGGCG
pos_TOP1-hg19-chr20-39657422_7	AGGTGGTCCCCACTCATGT
pos_TOP1-hg19-chr20-39657422_8	CGGCCCGGCCTGACCCTGG
pos_TOP1-hg19-chr20-39657422_9	CTGGCCGTCCCGCGACCCC
pos_TPX2-hg19-chr20-30327041_1	GCATTCGACTAGGCTGCCT
pos_TPX2-hg19-chr20-30327041_10	AAGAGTTGCGGGAGGCTGT
pos_TPX2-hg19-chr20-30327041_2	TACTGAATGAGTCCCGCGG
pos_TPX2-hg19-chr20-30327041_3	GGCGAGGCTAGGTGAGCCG
pos_TPX2-hg19-chr20-30327041_4	GAGGGAGCAGCTAGGGCGC
pos_TPX2-hg19-chr20-30327041_5	AACGGCGCTAGGGGCTGGA
pos_TPX2-hg19-chr20-30327041_6	CTGGCTTCTGAGGCGGTTG
pos_TPX2-hg19-chr20-30327041_7	CTCGGTCGCCGCCTAGGCG
pos_TPX2-hg19-chr20-30327041_8	CGGGGCAGGGTGCGAGCAG
pos_TPX2-hg19-chr20-30327041_9	TTTGCTGTGAAGTCCGTCC
pos_TRRAP-hg19-chr7-98476071_1	GCCTGCGCGGGCACGGGGA
pos_TRRAP-hg19-chr7-98476071_10	GCTGAGAGGAAGCTGTGGG
pos_TRRAP-hg19-chr7-98476071_2	GGGCCTGGTGCTCGGTCGG
pos_TRRAP-hg19-chr7-98476071_3	GCGGGGGCGGGACTGCGCG
pos_TRRAP-hg19-chr7-98476071_4	TGCGACGAGGGCTCGGCTG
pos_TRRAP-hg19-chr7-98476071_5	TCGGCGGCCCGGCTCCTGC
pos_TRRAP-hg19-chr7-98476071_6	GCGGGCGTCCGAACGGCCC
pos_TRRAP-hg19-chr7-98476071_7	CGGGGAGGCCTCTGCGGCG
pos_TRRAP-hg19-chr7-98476071_8	CTGGGGGCTCCGAGCGCCC
pos_TRRAP-hg19-chr7-98476071_9	CCCAGCCAGAGCCCACCTG
pos_UPF1-hg19-chr19-18942711_1	CTCGGTCCGGCTGGCGCCG
pos_UPF1-hg19-chr19-18942711_10	CTCGGCCTCCTCCGTGTCC
pos_UPF1-hg19-chr19-18942711_2	GGCGCCGGGGCGCGCGGTT
pos_UPF1-hg19-chr19-18942711_3	GCAGCGCGGAACCGGCCCG
pos_UPF1-hg19-chr19-18942711_4	CCCGGAGGCACCATGAGCG
pos_UPF1-hg19-chr19-18942711_5	CCGTACGCCTCCACGCTCA
pos_UPF1-hg19-chr19-18942711_6	AAGTGAGAGTCTGCGAGCT
pos_UPF1-hg19-chr19-18942711_7	CTCTCGGTCCGGCTGGCGC
pos_UPF1-hg19-chr19-18942711_8	GTGTCGGCGCCAAGCAGCT
pos_UPF1-hg19-chr19-18942711_9	CCGGGTAGGGCCCTCGGGC
pos_UPF2-hg19-chr10-12084483_1	CATGCTTGGGGGGCGGTGG
pos_UPF2-hg19-chr10-12084483_10	GCGGCCGGGCTGAGAGTGG
pos_UPF2-hg19-chr10-12084483_11	GAAGGAGGCGAGAGGGAAA
pos_UPF2-hg19-chr10-12084483_12	GAGGGCATCGGCATGCCGC
pos_UPF2-hg19-chr10-12084483_13	CTCTGGGGTGGCGGGTCCG
pos_UPF2-hg19-chr10-12084483_14	TTCGCTCTTCTCATCGACT
pos_UPF2-hg19-chr10-12084483_15	TGGTTTGAGGTGCTGGTAG
pos_UPF2-hg19-chr10-12084483_16	CAGGGCCCCAGCGGAGGGG
pos_UPF2-hg19-chr10-12084483_17	GGAGGGGTGGAGTGTTCCG
pos_UPF2-hg19-chr10-12084483_2	AACGCGGGAGCCCCCGGGC
pos_UPF2-hg19-chr10-12084483_3	CTCGGAGACAGGGGGTCTG
pos_UPF2-hg19-chr10-12084483_4	CTCCGGGGTCGGCGAGCAG
pos_UPF2-hg19-chr10-12084483_5	CTAGACTCCTACTCCCTGG
pos_UPF2-hg19-chr10-12084483_6	ATCGGGAGGAAATGGGGCT
pos_UPF2-hg19-chr10-12084483_7	AGGCTCGAGGTGAGTCCCG
pos_UPF2-hg19-chr10-12084483_8	GTTGGTGCTGGGAAACCCG
pos_UPF2-hg19-chr10-12084483_9	CTGCGAGATAGGTGGGGGG
pos_VCP-hg19-chr9-35072336_1	CCGGGAGAGGCGCGCGCCA
pos_VCP-hg19-chr9-35072336_10	GGGTTGCTGGGGAGAGGCG
pos_VCP-hg19-chr9-35072336_2	CGCGGGTAACGGCTACGAG
pos_VCP-hg19-chr9-35072336_3	GCCGGGGCTCGGCTCTTCC
pos_VCP-hg19-chr9-35072336_4	GCGAGAGGGAAGCCGCTTG
pos_VCP-hg19-chr9-35072336_5	GGCGTCGGGCGAACAACGC
pos_VCP-hg19-chr9-35072336_6	CACTGCCACTGCCACCTCG
pos_VCP-hg19-chr9-35072336_7	GCAGCGACGACTCAAACGA
pos_VCP-hg19-chr9-35072336_8	AAGAGCCGAATCATCGGAA
pos_VCP-hg19-chr9-35072336_9	GGCAGGCGCTGATTGGCTG
pos_WEE1-2-hg19-chr11-9596180_1	AACGGACAACCTCGGGGCA
pos_WEE1-2-hg19-chr11-9596180_10	TGGATGGGGGAAAGGTCTG
pos_WEE1-2-hg19-chr11-9596180_2	CTGGAACTTCATCTTACAA
pos_WEE1-2-hg19-chr11-9596180_3	GGGGCCGATCGGCCCGTCC
pos_WEE1-2-hg19-chr11-9596180_4	TTTGCCGCCCGTTGAGTCC
pos_WEE1-2-hg19-chr11-9596180_5	CTCGGGGCTGACACGCTCG
pos_WEE1-2-hg19-chr11-9596180_6	CGGTTCGCGAGGATGCTGG
pos_WEE1-2-hg19-chr11-9596180_7	ATGGCTCGGGAGTGTCAGG
pos_WEE1-2-hg19-chr11-9596180_8	ATCGGGCCTGTAATTTGGG
pos_WEE1-2-hg19-chr11-9596180_9	GTGTCGTGTGGCGTGGATG
pos_WEE1-hg19-chr11-9595170_1	GGTGGACTGGGCACTCACG
pos_WEE1-hg19-chr11-9595170_10	AGCTTCTGCCGCAAGGTGC
pos_WEE1-hg19-chr11-9595170_2	GTCTCAGGTTCGGGCTCCG
pos_WEE1-hg19-chr11-9595170_3	CGGGGCGGCCCGAGCACCG
pos_WEE1-hg19-chr11-9595170_4	CTCGGGCTGCGGACGGTGG
pos_WEE1-hg19-chr11-9595170_5	CCGCGGCGTCTCTGCGCGG
pos_WEE1-hg19-chr11-9595170_6	GGGGCGGGTCCGCCACGTG
pos_WEE1-hg19-chr11-9595170_7	GCGGGGTCCAGGACACTGC
pos_WEE1-hg19-chr11-9595170_8	TGGGGACGGGGCCGAGGAC
pos_WEE1-hg19-chr11-9595170_9	GGGTGGCGGCGGCTGCTGT
pos_XAB2-hg19-chr19-7694074_1	ATGGGGGCGTGCAGGGAAT
pos_XAB2-hg19-chr19-7694074_10	TTATGACGTCTACCACTGA
pos_XAB2-hg19-chr19-7694074_2	TAGCCTCCCGAACCAGGGG
pos_XAB2-hg19-chr19-7694074_3	AAATATGGTGTTGTATCTT
pos_XAB2-hg19-chr19-7694074_4	TCCGGTCTCTGGCCCATTA
pos_XAB2-hg19-chr19-7694074_5	AACTGCCAGGCCAAGGTCT
pos_XAB2-hg19-chr19-7694074_6	TTGGGACCTGGACGCCGCA
pos_XAB2-hg19-chr19-7694074_7	GCCACCCCCGGCTCCTCTG
pos_XAB2-hg19-chr19-7694074_8	GGTGATGGCGCGACTCTCG
pos_XAB2-hg19-chr19-7694074_9	CGCGACTCTCTCCTGTACC

## Sheet: negative ctrl group 1
gene ID	gRNA minus 1 nt on 5' end (19 nts)
neg-ACCSL	TCCTTTGCTCCATTGTCAA
neg-ACCSL	GGTGCCAGGCAGCCTTCAG
neg-ACCSL	GACCGATGACTCATACTCC
neg-ACCSL	TCCTGTGCCCTCTGGTCAG
neg-ACCSL	CACTTGCAGCAGGCCATGA
neg-ACCSL	GAGGAAAGGAGGCACACTG
neg-ACCSL	AGGGCTTCATGCTCACAGA
neg-ACCSL	CGCGGCCCCAGACTGTAGG
neg-ACCSL	TGGAGCTCCAGGCCACTCG
neg-ACCSL	CTCAGAAGGAAGAGGCACT
neg-ACTL9	CCGTGACGTCATAGATTGC
neg-ACTL9	GTCTGCCTGCCCTCCCCAC
neg-ACTL9	CTCTGGGGTTGGGGTTGTG
neg-ACTL9	TTGCGGGACGCCAGGTGAG
neg-ACTL9	CTGGGATTCCGAGGACTTG
neg-ACTL9	TGGGGTTTGGGCCGGGCCT
neg-ACTL9	CCCTGCAGCGGGACTTCCC
neg-ACTL9	GTCTTTGGTGGCAGCCTGT
neg-ACTL9	ATGGGCACAGGCACCTGTA
neg-ACTL9	TGGTGGCCACGGTGTAGGT
neg-ADAM18	GAGCTCGCGGGCAGGCTCT
neg-ADAM18	CGGTCTCTGTCCTTGGCTG
neg-ADAM18	AGGGCGAGGAGAAGGAACA
neg-ADAM18	CAGTCTTCCAAGCTCAGTG
neg-ADAM18	AGCTGGGCTGGGCTCTTAC
neg-ADAM18	ATGGGATCCCAGAAGGGAG
neg-ADAM18	CCTTTCCACGCCAGGCCAG
neg-ADAM18	GAACTAAAGGCCTTAGCGG
neg-ADAM18	GCTGATGCAGAGCGCTAAC
neg-ADAM18	CAGAAGACGCACTGCGTGT
neg-ASIC5	AAGAAACAAAATCAGATTC
neg-ASIC5	AAAAAAGTTATTTGTATGA
neg-ASIC5	TATTGTGTTCAAGTAACAT
neg-ASIC5	ATCTCTCTTTTCTTACTTC
neg-ASIC5	GAAAAATATTACTGCTCTG
neg-ASIC5	CAAAAGTATATGCTGAGAA
neg-ASIC5	GCTTAACTGAAATCACAAA
neg-ASIC5	CAGTTAAGCAAGAGTCCTC
neg-ASIC5	TGAAAATTGGGTTACCCTG
neg-ASIC5	TACTGTTATTGATGAAAAT
neg-BANF2	ATCACAATGTAGTCCATTC
neg-BANF2	TTGAGACTGATTTGCCCCA
neg-BANF2	ATCTGGAACTGCAGGCCAG
neg-BANF2	GGTGCTCCTGATAAGCCAG
neg-BANF2	TAAGGTCTCATTCTCACAC
neg-BANF2	CTGGTGAACTCCTGTCCAC
neg-BANF2	CAGGTGAGTCAGCTTTCCT
neg-BANF2	GCAGGAAGAGGCTGGGAAG
neg-BANF2	CTGTGTCACCATCTGCGGG
neg-BANF2	GTGGCAAGCCGAGTCTTAG
neg-BEND2	GCCGGTGGGAAATTTGGCG
neg-BEND2	GGGGGCGGCCTCTGGGTAT
neg-BEND2	ATTGGCTAGTCATTGACCG
neg-BEND2	TTAGGTGGCCATTCAGGGG
neg-BEND2	CAAGCTAGCGGGCCAGTTG
neg-BEND2	CTCTGACATCGTGAGATGG
neg-BEND2	CTCTGAGGCCCGAGACCTG
neg-BEND2	GAGGCCTACGTCTGCGCCG
neg-BEND2	TGCGTACACTCGTTGTCCG
neg-BEND2	GTGGTCCAGGCTCCTGCCC
neg-BMP10	GTTCCAACATGTACTCTGG
neg-BMP10	TACTCTGGTGGGTCCACCT
neg-BMP10	CTCTCTGACATCCCCACGC
neg-BMP10	AAACTCATCCTTCATGCTC
neg-BMP10	AAGAAGATATGTCCCTCTT
neg-BMP10	GACTGCTCTAGGTTCATGA
neg-BMP10	CTGTGCGCTCTTTTCTGCC
neg-BMP10	CTTGGCCTAGGAGCTCGAG
neg-BMP10	AGCTTCCCTGGGCTCTAAG
neg-BMP10	CTGTCACTGGAGACAAGTT
neg-C2orf61	CAGGTGGAGACGTGCGTGA
neg-C2orf61	TAGGAAGAGGGAACGAGAG
neg-C2orf61	GCCTGGGATTAGAGAGCGG
neg-C2orf61	AAGGGTAGTGGGCCTGGTG
neg-C2orf61	CAGGAGCCAGGCCGGCAAG
neg-C2orf61	TAAGGGAAGACCTGGTGGG
neg-C2orf61	ACGGCTGGCTGGTCCATGG
neg-C2orf61	CTGAGCTCCGGTTGCTAGG
neg-C2orf61	CGCGCGCTCGGGAGCCCAC
neg-C2orf61	CCTGGCGGGTCCCCCGGAG
neg-C8A	ATATGGTTAAATAGTAACC
neg-C8A	AACATCAGATAGATCTTAC
neg-C8A	TGGAGTAAAAGATGTCTAC
neg-C8A	AATATAGTGCGGTGGCTTC
neg-C8A	TTTGATGACTTGTCAGCCT
neg-C8A	GAGAAGGTGAACCAGTAAG
neg-C8A	CAAGTTTTGCAGAGACATA
neg-C8A	ACGTAGGAATCACCTGCTG
neg-C8A	AGCAGAGGCTGTGTTAGAA
neg-C8A	GTAGTAATAACATGAAAAG
neg-CCKAR	TCAGGAAACTATTGAGTTG
neg-CCKAR	ATCAGCCCCGTCCTTCCAA
neg-CCKAR	CACTCCTCCCTGTGAACTC
neg-CCKAR	TTGACAGCCTTCTTGTGAA
neg-CCKAR	CCAGCTCTCCAGCACTTGG
neg-CCKAR	GAGACGCTTCGGTCATTAG
neg-CCKAR	CTGCCGTGGAGGAGCAGGG
neg-CCKAR	GGCTGAAAAAGCCCACACC
neg-CCKAR	GTGAACTCAAGTCGCCTTT
neg-CCKAR	TGTACTCCTGTTGTGGAAA
neg-CRX	CCAGTCGAGTCCCCCACCT
neg-CRX	TCATGGCCTGGAACTCGGA
neg-CRX	ATGACATCACTCCCGGCCC
neg-CRX	AAACACATCCCCTCACATG
neg-CRX	CAGAGCGGCCAGACAGCAG
neg-CRX	GAGGGACGGGGCTCTCCCG
neg-CRX	GAGGCGGAGGGGACCGAGG
neg-CRX	GTTGGGTTTATCTTATTCG
neg-CRX	TCCTGGCATTTGTGGAAAC
neg-CRX	GGCTGTGATTGCAGCAGGA
neg-CYLC2	TCAAACTGGTGATGTTGAA
neg-CYLC2	AAGTATTGTAAGTTCAAAC
neg-CYLC2	ACTTACAATACTTAAGTCC
neg-CYLC2	AGTCCTGGCAAGTCATAAG
neg-CYLC2	TCCCCACTTATGACTTGCC
neg-CYLC2	AAATTTGACTTACAATCTT
neg-CYLC2	ATTATCTTTTGCTTATGAA
neg-CYLC2	TTTCAGTAAAATAGATACC
neg-CYLC2	TAAAATAGATACCTGGCTT
neg-CYLC2	AAAAGACTTATCCAAAGCC
neg-DDX4	GCGTGGCTCCAACAACAAA
neg-DDX4	GCCCACTGCGTCAGGTGCG
neg-DDX4	GTCGCGTGGGCGCCTGCGA
neg-DDX4	CAAGCCGCGGAGAGGTGAG
neg-DDX4	TTGGCCAAAGGTCGGTTAC
neg-DDX4	TCGGGGTCTCAGAGTCCCA
neg-DDX4	CTGGGCTTGAGGCCTGCAG
neg-DDX4	GGCGAAGGGGCCTTATTCC
neg-DDX4	TTTGTACACAAATGGTACT
neg-DDX4	ACAACCAGCTTCATCAAGA
neg-DEFB127	CATATCATCCCATCTGTTC
neg-DEFB127	AGCATAGTGTGCAGTTCAC
neg-DEFB127	TTCTGGAAAGCCTGGCCAT
neg-DEFB127	TTCTGGTTTGGTTTACCTG
neg-DEFB127	AGCTCACTCAAATCAACAG
neg-DEFB127	TGGATTATGAAGTTCCCTT
neg-DEFB127	AAACTTTAGCCATCTTTGG
neg-DEFB127	AGGAAATTTCTGATGATGT
neg-DEFB127	CATGTTACTATCCTTAAAG
neg-DEFB127	TACTCACTGAGCTAAAAAG
neg-FAM71B	CATGACGTCAGGCAGTGGG
neg-FAM71B	GTGTCCGAATGGTGACAGT
neg-FAM71B	CAGATAAACAAAAAGGGAG
neg-FAM71B	TAAAATTACTCTCGAACAT
neg-FAM71B	AACGACAATTGTACAACAG
neg-FAM71B	GCGTTCAAAACCTCCATGG
neg-FAM71B	AGCTGTGGGCTGTGTAATA
neg-FAM71B	CTCTCGGGGACTCTATTTG
neg-FAM71B	TAACTGCCCATCTCCCTAC
neg-FAM71B	TGGTGGTGCCAGGAGATTT
neg-FOXB2	GCGGGCCGGAGGGCGGTGG
neg-FOXB2	CCGGGGGCGATGCCGCGGC
neg-FOXB2	GCGAGATGTAAGAGTAGGG
neg-FOXB2	GAGTGCTGGATTGCCATGG
neg-FOXB2	CATCTTCTCGGCCGAGTGC
neg-FOXB2	GACATCTACAAGTTCATCA
neg-FOXB2	TGTGTGTGCTCGCGGTAGT
neg-FOXB2	CGCGGAGGCCCGACCAGCC
neg-FOXB2	GGGCGCTGCACCCCGACTG
neg-FOXB2	TCGAACATGTCCCCGCAGT
neg-G6PC	TACAGGGCATATAAAACAG
neg-G6PC	AAGCCTGGAATAACTGCAA
neg-G6PC	CTCTGCTGACATCTTCCTG
neg-G6PC	TCCTCCATCCTCATTTCCT
neg-G6PC	CTGGAGGTAATGTGTTGAC
neg-G6PC	TCCCAGGACTGGTTCATCT
neg-G6PC	GACGTAGAAGGCATTCCTG
neg-G6PC	GTGGGCATTAAACTCCTTT
neg-G6PC	GCTCAACCTCGTCTTTAAG
neg-G6PC	GATCAGCAAGAAAAGAGGC
neg-GBP7	AATAACAATCTTAGAACAC
neg-GBP7	TCAGATTAGGCTTCAGCAG
neg-GBP7	CAGGAATTAGAGCACACTA
neg-GBP7	GAAATCCTGGCCTCTTAGG
neg-GBP7	TGGACTTGTATCCTGTAGC
neg-GBP7	CTCAGCTGCAGCCTATCTT
neg-GBP7	AGTTGACCATCCCCAAGAT
neg-GBP7	AAGGATTTCATGATTTATA
neg-GBP7	GTCCAGAGGATCTCTACTC
neg-GBP7	TTCTCTTTAGTTCTGAATT
neg-GIF	TTATGCTATTAAGTCAGGA
neg-GIF	CACTCAGACTTACCCATTT
neg-GIF	TTCAACCACTCAGTGTCAG
neg-GIF	ACTGCTTCCCTGACCTCCT
neg-GIF	ATACTCACAGCATGAACTC
neg-GIF	GCCTTCTCTGGGCTACAGC
neg-GIF	AGGAGGTAGAGGGCAAACC
neg-GIF	CATAGACGAGAGAGTGAGA
neg-GIF	AGGTACCGCGATTTGCAAG
neg-GIF	GGGAAGCACATATAAGAGA
neg-GPX5	CACCCCGACCTCATGCGTC
neg-GPX5	CAGCCCTGTGACTGGCCTG
neg-GPX5	GTCTTTTGGTATCTTGGCA
neg-GPX5	AGAGGTGGGCAAAGACCTC
neg-GPX5	TAGGAGAAGGGGAAGCAGA
neg-GPX5	GTGCAAACAAGTCCCAAGC
neg-GPX5	GAGGGCAGGGTCTAGAAGT
neg-GPX5	GTCTTACAAGAAGGAGTGG
neg-GPX5	TGGCAAAGAAGAAGAAAGC
neg-GPX5	TAGGAATGAAGAAGATTCA
neg-GSX1	TGCGGTGGGCGCAGAGGGC
neg-GSX1	AAGGAGCGCGGCATGGCCC
neg-GSX1	GCGGCGGCGGGCTGCCCTC
neg-GSX1	CGGCGGGGGCACAGCGTAG
neg-GSX1	GACCGTGCAGCGCGTGCGG
neg-GSX1	TGCGCGCGTGGCAGGCGCC
neg-GSX1	GCGAGGCGGTGACGCAGAG
neg-GSX1	AGTACTGCGAGCCGAAGGG
neg-GSX1	CTGGCGGCCCAGGGGCGCG
neg-GSX1	CCGGGCCGTGAGCGACCCC
neg-H1FOO	ACAGCATCCTGCCTTCTGT
neg-H1FOO	TGGGGCTGGAGGTGTGGAA
neg-H1FOO	AGCACTCCCAGCCCAATCA
neg-H1FOO	TGCTGGTATATAAGCCTAG
neg-H1FOO	CACCCGGGTGTGAGGCTGC
neg-H1FOO	CTGTCGGTCTCATGGCTCC
neg-H1FOO	GAGGAGGGTGAGATGTCGC
neg-H1FOO	CACCTGGCTTTTCAGATTC
neg-H1FOO	GAGTGGGCTCGCAGGGATG
neg-H1FOO	AAAGAACGAGAAGCAGGGG
neg-IFNA14	AAGAACTCATCTGCTGCTT
neg-IFNA14	AGGAGGACTTTGATGCTCA
neg-IFNA14	AACCCACAGCCTGAATAAC
neg-IFNA14	TTGCCCTTTGCTTTAATGA
neg-IFNA14	GCATCTTCGGGATTCCCAA
neg-IFNA14	CCAGCCCAGCAGCATCTTC
neg-IFNA14	TGCTGGGCTGGTTGATGAG
neg-IFNA14	GAGGGGTAACACTGAACCT
neg-IFNA14	ACACTGAACCTTGGGTTGT
neg-IFNA14	TCAGAAAACCTACAACCCA
neg-IFNK	TTGTCATATACACATCTTC
neg-IFNK	TTGTGGCTTGAGATCCTTA
neg-IFNK	ATTGCTGGCACCCTATCCC
neg-IFNK	GTTCAGTAAGTTACAGTCC
neg-IFNK	TTGCCAGGTGACTCTTCTC
neg-IFNK	TGTATTGCAGAAACTCTTG
neg-IFNK	ATGTCCCTCTTCATAGGTT
neg-IFNK	TGTAGGGACATTTCATAGA
neg-IFNK	TGTTGGCTGAAGATGTTGA
neg-IFNK	CTCTCTTTCCAATATTTGA
neg-IL3	GTGTGGGGCAGGCGTCGGA
neg-IL3	ACCTCCCCCCGCCTTGCCC
neg-IL3	TGCTGCTGCACATATAAGG
neg-IL3	GTCTTGTTCTGGTCCTTCG
neg-IL3	TCATGTTTGGATCGGCAGG
neg-IL3	AGTTGGAGCAGGAGCAGGA
neg-IL3	CATGGGAGCTTGGAGTCCG
neg-IL3	GTCTTCAAGGGCGTTGTCT
neg-IL3	CAGCCACCTTTGCCTTTGC
neg-IL3	GACTGGCCTGCAGCAGTGA
neg-IRGC	AGGGGGTGGGGCCCGGAGG
neg-IRGC	ATAGCAAGCAGCAGCTTAT
neg-IRGC	TAGCAACGGTGTCTGACCT
neg-IRGC	GAAGGAGATCCTATCAGTG
neg-IRGC	AGGGCAGGTGAGTCCCCCA
neg-IRGC	CTGCTCCGCCCACGCACAG
neg-IRGC	GTGGTTGGAATTTGGGCTG
neg-IRGC	TGCTGCCAGGACCTGTTCC
neg-IRGC	CTCTCCCTAGTATGGTCTG
neg-IRGC	AGATCTGAGCCTCCTATCC
neg-KRT2	TCTGCCTGGGAGCTATTCC
neg-KRT2	AACTAGGTGTTGTGTACAT
neg-KRT2	TAGTTGGCAGGTATATAAG
neg-KRT2	TGCTGCTGGGAGGCTTTCA
neg-KRT2	TCTTGAGAAGAGTCAAGGC
neg-KRT2	GACTTTCCTCCCTGGACAA
neg-KRT2	TTCAGCAGCGGCTCAGCTG
neg-KRT2	GAAGCTGGAAGTTGATCTC
neg-KRT2	CCCGCCACCACCACCATGG
neg-KRT2	GTCGGAGTCTTGTTGGCCT
neg-LALBA	ATGCAAATGAGCAGAAAAG
neg-LALBA	GGGGCGAAGTGGAAGAAAG
neg-LALBA	GAGAGAAGCGTATGAGGAA
neg-LALBA	AAGACATAGATGGTTATGG
neg-LALBA	TTTTGTGAATTGCTTGGCC
neg-LALBA	GGATGCCCACCAGGAACAG
neg-LALBA	CTTGGGGGTAGCCAAAATG
neg-LALBA	TGAGTGATGCTTCCATTTC
neg-LALBA	TTCATGCAGAAAGCCTCAG
neg-LALBA	CATTCTCTTCCTAGATGTA
neg-LOR	GAGGAGCACTGATCTCCTG
neg-LOR	CTGGTGCTTTGGGTAAGTG
neg-LOR	ATCTAATCTAGTCAGGCCT
neg-LOR	CAGGGCCTCTTTCCCCTTT
neg-LOR	GAGGTCCTATAGCTCCCAA
neg-LOR	GGCGGTCAGGAAAGGAGCA
neg-LOR	GATGGTGTTTCTGGTCTTC
neg-LOR	CTCTCTGGCACCCGCATAG
neg-LOR	ATAGGGGCAGGCATGGTGC
neg-LOR	GCACAGAAGGACTCTGCAG
neg-MAS1L	ATTGAATGGCACTGTCTTC
neg-MAS1L	CTGTGCTGGTCTCCCTCTG
neg-MAS1L	TTGGGGGCAATGATATTCA
neg-MAS1L	ATGCTCATCTGCATATGTA
neg-MAS1L	ACCTGGTATCTCAGCTCTG
neg-MAS1L	GTAGCCTTTGTCTCCACAG
neg-MAS1L	CCAGCACCCCATGGTCTGG
neg-MAS1L	TGGGGTGCTGGGACCTGAG
neg-MAS1L	GGAGCAGTGGTCCATCTAG
neg-MAS1L	GCAAGGGGTCTGAGGCCAG
neg-MC3R	CCCCATCCTTTTATTCTAG
neg-MC3R	TTTGGATGCTCATTCAATC
neg-MC3R	GAGCAGCAGCAGCTTCCTA
neg-MC3R	GAAGGGCTGATCCGAGCTG
neg-MC3R	GGCAGTGTTGGCTGAACAG
neg-MC3R	CTCTGGTTGCTGAAGAAAG
neg-MC3R	CAGGTCTTCATCAAGCCCG
neg-MC3R	CTGGGCATCGTCAGTCTGC
neg-MC3R	TCCTGGCCGTGGTCAGGAA
neg-MC3R	CAGAGAAAGAAGTACATCG
neg-NANOS2	CAGGGGCTGGGGGCGCCAG
neg-NANOS2	AAGTCCCGGGCCTCCGCTG
neg-NANOS2	GTGGGCGCTGATCGCAAGT
neg-NANOS2	TAGTCCTTCCACATGTCGA
neg-NANOS2	GTGGTGGGCCACAGGAGAG
neg-NANOS2	GCTGGGGGCCCGTGGGCAA
neg-NANOS2	ATGCAGCTCCCTTCTGCTC
neg-NANOS2	GTGGAGCTTAGGATTTAAA
neg-NANOS2	GAAGAACTAAAGTCAGATG
neg-NANOS2	TTCTTCACAGAGATGTGGA
neg-NOTO	AAGGCTCTTAAATTTGGCG
neg-NOTO	CAGGAGGTTCCCAGACAAC
neg-NOTO	CTTGCGTCCGTCCGGGCAA
neg-NOTO	CGGGTGGCGGGCTGCCTCG
neg-NOTO	GTCGGACCCGAGAGCCCGA
neg-NOTO	GGCGTGTTCGGGCCAGTAG
neg-NOTO	AAGGGGACTCGAAGCGTCC
neg-NOTO	CCCGACCCCTGCGCGCCGG
neg-NOTO	AAGGCCGGGTGGACGCAGG
neg-NOTO	AAGCAGCGGTCCAGAAGGC
neg-OPALIN	GGTGGCTCCAAGAGAACCC
neg-OPALIN	CCAAGCCATTTATGGTCAG
neg-OPALIN	CAGCAGCCCATCTTTCCCG
neg-OPALIN	ATGGCCGACGTGTATGGCC
neg-OPALIN	AAGTAAGGACAGAAAATCA
neg-OPALIN	CAAGCTCTCAGGCCAGCTG
neg-OPALIN	TCTGCAGCCTGCAGCCCTT
neg-OPALIN	AATGGGTTACATGAGGCTG
neg-OPALIN	TGTGGACTCCCGTCAGCTG
neg-OPALIN	ATGGAGTCATTGTGTTACA
neg-PAX1	GTGACTGCCGAGATTGACG
neg-PAX1	CCGGGAGGCTGCAGCGTGC
neg-PAX1	ATCGGATGAAGTTCACCCT
neg-PAX1	GCGGGCGTGGAGAGTGTCC
neg-PAX1	GCGGCGGCAGGCCCTGGAG
neg-PAX1	GACGCGCTGTGCGCGGCAG
neg-PAX1	AGCCGCGGCGGCCCAGCCG
neg-PAX1	TATGCCTCTCACGCGGCGG
neg-PAX1	AAGCTCTCCCGGACTGCGC
neg-PAX1	CTGGCCGGCCCGCTCGCTA
neg-PPP3R2	TTCAGCGTCAAGGGCGACG
neg-PPP3R2	GACTTCAAGGAATTCATCC
neg-PPP3R2	TCGCCGCACCAACGGGTTG
neg-PPP3R2	TCAGGGTCTCTGAGCGTGG
neg-PPP3R2	AATTAAAAGGCTGGGCAGG
neg-PPP3R2	CTGGCCTCGTTTCCCATTG
neg-PPP3R2	GGCTCAAAGGGTCGGAGAG
neg-PPP3R2	CTCGGGCGGGGCTCGTGCC
neg-PPP3R2	GACGGTTGGGCCATGGGGT
neg-PPP3R2	GGGGGTAGAGGGCTCCCGG
neg-PRG3	CCAGCTCAGGGTCTGTTCA
neg-PRG3	ATGGTGGGAGGGATAACTC
neg-PRG3	GGGGCAGGAGTCTGGGCTA
neg-PRG3	TAAGCAGACCTGTCCCCGC
neg-PRG3	CATAGGGCAAACACGTAGG
neg-PRG3	TTCTTCCCAGGGCCTACAC
neg-PRG3	GAGGTCTCAGACTCTTGGA
neg-PRG3	TTCTGGCCCCTGAAGCCAG
neg-PRG3	CCAGAAGCAGCCTTTATAC
neg-PRG3	CTGGAAGACAAATGAAATT
neg-RAX	TGGGGTTTACCAAGGACGA
neg-RAX	GGTGCTCCCGCCCGGGCTG
neg-RAX	CCGGGCTGCGCGCCAGCCA
neg-RAX	CATGGGGAGCGCCGGGAGG
neg-RAX	CGGGTCTTCCCGAGTGCGG
neg-RAX	CCCGACGGGTCCCGACCCT
neg-RAX	CCCGGGCGGGCTTCGCCCG
neg-RAX	CCCGGGCTGCGCACGCTGG
neg-RAX	CTGGGACTAAGGCGGCAGC
neg-RAX	TTCGGGCTCGGGGTAGCTG
neg-RTP1	GTGGAAACAGGTTCCACTG
neg-RTP1	GCTGGGTCCTGCTTCCTCC
neg-RTP1	GTGAGAACACGGAGAGTGA
neg-RTP1	CATGGTCTCGTCAGTAGTG
neg-RTP1	AAGCGTGACCACAGATGAG
neg-RTP1	TGAGGTCCCAGCTGTCAGC
neg-RTP1	CAATGTGCTGAGCCCTGGT
neg-RTP1	ACCTGGAATTGCATGCTTC
neg-RTP1	CAGGAAGGTGGATCCCTGC
neg-RTP1	AGAGCTAGGGACCTAGAGG
neg-TAAR1	GAGATCTGCTGAGCACTGT
neg-TAAR1	CACTGTGGACTTTCTTCTG
neg-TAAR1	TGAATGAGCCAATTTGTTG
neg-TAAR1	ATCAGATTGCCAACGAGTG
neg-TAAR1	GAGCACCATTAAACTGTAC
neg-TAAR1	CAAAAGGGCATCATTCCTG
neg-TAAR1	AAACTGATTGACAGCCCTC
neg-TAAR1	AAGATAAATCAACACACAA
neg-TAAR1	AGGAACTGTAACCTGATTA
neg-TAAR1	GCTTCCCTGTACAGTTTAA
neg-TKTL2	CTGTTTATACTTCATCGTG
neg-TKTL2	ACGTCGTGCTGCAGTGCAG
neg-TKTL2	GAGGCACACGTGGCCCTGA
neg-TKTL2	GTGTCCCGCAGCACCTGCA
neg-TKTL2	CCCGACGTGAAGACCGTGC
neg-TKTL2	GTGGGTTGTGGGGGTGCTG
neg-TKTL2	AGGGGAGGCGAGGGCGGGG
neg-TKTL2	TTGTGGGCGCCCCGGCTGG
neg-TKTL2	CTCGCGGGAAGCTCCGTTG
neg-TKTL2	TTCCGTTTCCTCAGTCTCG
neg-VSX2	CCAGGCGGCAGCCCAAGTG
neg-VSX2	CCAGAGCATTAGACACCGG
neg-VSX2	CGCGAAGCGGGAAGCCCGG
neg-VSX2	GGGGGGAGCTAAAGACCTG
neg-VSX2	GAGATGACGGGGAAAGCAG
neg-VSX2	GTGGCCAAGAGTACCTCGG
neg-VSX2	AACCCAGTGCACCTGGCCG
neg-VSX2	CCCGCGGGTGGGAGCTCGG
neg-VSX2	GCCGCCAGCAAGTGCCCGG
neg-VSX2	CTCAGTGCTCAGCCCCGCG
neg-WFDC9	TATGCTGTTCTACCTACTG
neg-WFDC9	TGCATGAGCATCCTGTGAG
neg-WFDC9	TGGGCACAGTCTTGGATAG
neg-WFDC9	TTCTTATGCTGGTGACTTG
neg-WFDC9	AGGGGTTCAGACAGTAGAG
neg-WFDC9	GTTTATTTGACAGGGACAA
neg-WFDC9	GATCATTGAGAGCTCACTG
neg-WFDC9	GACAAGTGGGGCATCTGTA
neg-WFDC9	CCAGGACGCAAGACAAGTG
neg-WFDC9	GGCCAAAGAGGGAGAGGGA
neg-ZIC3	TGGGGAGCCAGCTGGCCCG
neg-ZIC3	AACCGAGCGGGAGGCCGCG
neg-ZIC3	CAGTCCAAGGACATTACTC
neg-ZIC3	CTGGGACTCGCGCGGCGAG
neg-ZIC3	CGGCCGGGCAGGCGGGCAG
neg-ZIC3	AAGTGGCGGAGCCGGCTAG
neg-ZIC3	CAGGAGGCTCCCTGGGTAC
neg-ZIC3	CCCCGAGTGCACAGAACCG
neg-ZIC3	GAGTTTGCCAATCCTGTCC
neg-ZIC3	TAAGCAAAATAGTAAGTGG
neg-ZSWIM2	GTATCCGCAGAGATTGTGA
neg-ZSWIM2	CGCACATTGGGTATGCCAG
neg-ZSWIM2	CGGGGATGATGGCCAACTG
neg-ZSWIM2	CTCGGAAATCCATGTATTC
neg-ZSWIM2	GGCTTCCTGCTGAGGGAGG
neg-ZSWIM2	AAGTGTCTTCGCCTTTCAG
neg-ZSWIM2	CACCCAGCATGCTTCGCCG
neg-ZSWIM2	CCCTCTGCTCGGCTCACTG
neg-ZSWIM2	CTGGTTGCCTTGGTGACGG
neg-ZSWIM2	ATCTACCTCCTACGAGAGA
neg-ALX3	CGGGCGCTCACAGGCGGCG
neg-ALX3	CAGGGCGCACAGGCCTCCG
neg-ALX3	CTGCGCGCCTTTCCGCGTG
neg-ALX3	TCGTCCCCCGAGGCCACAT
neg-ALX3	CCCGGAGGCTCGTCCCCCG
neg-ALX3	GGGCCCGCAGGCCGGAAAG
neg-ALX3	CTGGGAGGTAGGGCTCCAG
neg-ALX3	GCCGGGCCCGAGGTCCTGC
neg-ALX3	GCCGCGCGTTACCTTCCGC
neg-ALX3	AACGGCGGCCACTTCTACG
neg-APOF	GACCAAGTGGGAGCAACTG
neg-APOF	GTCCCTGGTGACCTGTAAA
neg-APOF	TGGACTGTGTGGTAATTTG
neg-APOF	GAAGCGATCAAACCTACCA
neg-APOF	CCTAGTTCTGTGTCCCATG
neg-APOF	CATCCTTCACTGATCATAG
neg-APOF	AGGTTGAGTGTGTGACAAG
neg-APOF	AACAGGACTGTAGGCATAG
neg-APOF	CTTAGAGTGGGAATGTGGC
neg-APOF	GGTGCATTTCCTATTTCCT
neg-BPIFA1	ACTCCTCGGCAGAAGTGAG
neg-BPIFA1	CCTCGGCAGAAGTGAGTGG
neg-BPIFA1	AAGTGAGTGGGGGAGAGAG
neg-BPIFA1	GAGGTCTCAGCAGCTGTCC
neg-BPIFA1	TCTTACCTGGACTTCTTAG
neg-BPIFA1	ATCTCAGGCTCCTGCCCTG
neg-BPIFA1	CACATCCCTGACATTGGCC
neg-BPIFA1	GTAAGAGCCATCCATTCTG
neg-BPIFA1	CTGGCCAATGTCAGGGATG
neg-BPIFA1	CCTTAGAGGCTTTCATTTA
neg-BRDT	GACCACACCCAGCCCCGGG
neg-BRDT	CCGCGGGCGGCCTGCCCAT
neg-BRDT	AACTGGCGGCGAGGAACTG
neg-BRDT	CAGGCTGCACAAAATGAAG
neg-BRDT	TTATGTGATTGCCCCTTTC
neg-BRDT	CAGGTAATGTACCCTCCAC
neg-BRDT	CCCGAGGTGCGGCCTTGGG
neg-BRDT	CTGTCGCACGATGTTGATG
neg-BRDT	CTGGGCTGCAGGCACGAAG
neg-BRDT	TGGGCTGCAGGCACGAAGC
neg-CABP2	ACCCCGCCCGGCCCTCGGA
neg-CABP2	GGATGGGCAGAGCCCTCCG
neg-CABP2	CAGGGGAGAAACCCAGGCC
neg-CABP2	CCCTGACCCCTCCTACCTT
neg-CABP2	CGCTTGGCACAGTTCCCCA
neg-CABP2	CAGGCAGCAGCATCCGCCG
neg-CABP2	TGGCCCGGGTGGGCCTCGG
neg-CABP2	GAGCCTGGGAGTACTGCCG
neg-CABP2	TTGTGGGGAAGATCGGGGG
neg-CABP2	CAGGCGGGGGACTTGGGCC

## Sheet: negative ctrl group2
gene ID	sequence
neg_1_rand_1	TTCGTCTCGCCGGGTCACG
neg_1_rand_10	GCCACGTTTCTTTAACATC
neg_1_rand_2	TGCACAGAGTCCCCGAGGT
neg_1_rand_3	CTCATCGGCTTCTTGGCGC
neg_1_rand_4	TCCGACATCCCTGGCCGCA
neg_1_rand_5	TCTGCCAGATAATGCGTCC
neg_1_rand_6	GGGATGTCTGTTATCGGGC
neg_1_rand_7	GTCCGGGGTTGTGCGATGT
neg_1_rand_8	ATGGGGTTTGGGGTCGTGC
neg_1_rand_9	CCGCGCCCTACTGCTTGTC
neg_10_rand_1	CCATGGAAGGCCAACGGGC
neg_10_rand_10	GGGAAATCGGCGAGTGTGG
neg_10_rand_2	CGATCTGGCCAGGGCAGGG
neg_10_rand_3	CGTCCGGCCAGTCTGCGCC
neg_10_rand_4	GGGGGTAGCTGTTCCGCAC
neg_10_rand_5	GGAGACGGACGATCCCCAC
neg_10_rand_6	AACGGGGCCCTAGTGCGGG
neg_10_rand_7	CACGTCCGGGGGAGCACTG
neg_10_rand_8	CCCTCCGCTCTCCCGATGA
neg_10_rand_9	TAGTTCCGGGTGTGGTCCG
neg_100_rand_1	CACGACGCAAAAGAGCACA
neg_100_rand_10	CGTCGCCCCTTCAGCGTGT
neg_100_rand_2	TGGAGCCGGGTGTTACGAT
neg_100_rand_3	AGGAGGGGAAGTGGAGACG
neg_100_rand_4	TCTGTGTCTCCCAAGTTAC
neg_100_rand_5	TATCTTCCAACGAATGACG
neg_100_rand_6	GTGACCACCGTGCACCGGA
neg_100_rand_7	CTTGGGAGCTCATGGTCAT
neg_100_rand_8	TTGTGTACAGCAACTATCG
neg_100_rand_9	ACATAGCAGAGGAAGGGCT
neg_101_rand_1	AATCCCGCAGCACAAGTAG
neg_101_rand_10	ACGGATCACTGAATTCAGG
neg_101_rand_2	GAGGCCCTCCGCTACGGCA
neg_101_rand_3	GCTAACGCGTTGTCATCAA
neg_101_rand_4	GTGGGATAAGTCGATGGGG
neg_101_rand_5	GAATGGGGATGATTTCGGG
neg_101_rand_6	TTTCCCCCCTCTCTCTCAA
neg_101_rand_7	GCCCAGAGGAGTGTTGTAG
neg_101_rand_8	GGAGTCGACCAGACCCGAT
neg_101_rand_9	ACGGGACATGTGTTCTGTC
neg_102_rand_1	TCCTACCTTACTTGTCTCA
neg_102_rand_10	TAGCCCCGGCGGACTAGCC
neg_102_rand_2	CAGAGGCCATGCGTGAGCT
neg_102_rand_3	CCCGGGTTCTCCTCCTACC
neg_102_rand_4	GGTGCAGGAGTTGTAGATC
neg_102_rand_5	GCGCTGGTATGTTGGATGC
neg_102_rand_6	CCGTCGTTGTCCTGCACGG
neg_102_rand_7	AGCCGTGAGCTTTTACGTC
neg_102_rand_8	TGTCGGACCTAGGGAAGGG
neg_102_rand_9	CAATGGAAGGTACGGATAG
neg_103_rand_1	TCGGGCCCAAGCCTTTGTT
neg_103_rand_10	TCCCTCGGGTCAGCGCTGC
neg_103_rand_2	CCAGCAAATAGAGACAGAA
neg_103_rand_3	GAACAAGAGTACGATCTCG
neg_103_rand_4	ACCTGATCGATGGTGAGAC
neg_103_rand_5	GCCGAAGTTCAATAGAGGA
neg_103_rand_6	AATCCTGTCCCTCATAGTG
neg_103_rand_7	GGCCGTTCCTGCAGGAGGG
neg_103_rand_8	TCGGGGCCTGGGTCCTACG
neg_103_rand_9	GCTAAAACCCAGGGGTATG
neg_104_rand_1	GGGCTCAACACTGCCCCGA
neg_104_rand_10	GACTGCACCGGCTGGAGGA
neg_104_rand_2	TTTGCGCACACGCTCGGTG
neg_104_rand_3	GACGCGTCTTTTCGAAATG
neg_104_rand_4	TAACGAACGAGGGTGCGGT
neg_104_rand_5	TGTTATGGAGAATGGGCAT
neg_104_rand_6	TGTTGCACTGGCCAATGGT
neg_104_rand_7	AGTCTTTCACCACGATTGG
neg_104_rand_8	TGTAAAGAACCCCGTGTTA
neg_104_rand_9	ACGATGCCTCGGTGCCCGT
neg_105_rand_1	GGCCGGACTCAGAAGGTCA
neg_105_rand_10	CTGCCCGCCCGAGACACCT
neg_105_rand_2	GGGTATGGCGGCGAGGAGA
neg_105_rand_3	GCGAGATTAGCGGGCGACT
neg_105_rand_4	ACGGGAGCTGAGGCACGCG
neg_105_rand_5	GGCGTGATCGGTTCTAGCC
neg_105_rand_6	GGGGTCTCTGAGAATGGCC
neg_105_rand_7	GTTACACATCCATCCCAAT
neg_105_rand_8	ATCCAAAATTTGTCTCCTG
neg_105_rand_9	CTTCACGTCCTGGGTAGCG
neg_106_rand_1	TGATCCCGAATTGGTCGCG
neg_106_rand_10	TTACTAGGAGATTTAAATT
neg_106_rand_2	TGTCAAACGTTCACACAAG
neg_106_rand_3	CCTTAGGAGGTCAACGAGT
neg_106_rand_4	GGGATTTGTGTACCTGAGT
neg_106_rand_5	TATATCCACCTGCGCGGCC
neg_106_rand_6	CAAGAGTTATGTCGCTTGC
neg_106_rand_7	CGAAGCTGTGCACAAACGG
neg_106_rand_8	GGGTAATCGCCAGGTCAAG
neg_106_rand_9	AGCTCGACCCGGATAGGCA
neg_107_rand_1	GGTACTGCAATTAGGCCAG
neg_107_rand_10	GGGGGACGACCTGCCCCGA
neg_107_rand_2	AGCCCCGGAGGTTAAGAAA
neg_107_rand_3	TCGGCCTGCGGGCCGGATC
neg_107_rand_4	TGAGAAAATCAACGTGGCT
neg_107_rand_5	ATTGATGCGGGGGGGCCGA
neg_107_rand_6	CGCCATCGACTTTCAGGTT
neg_107_rand_7	GTTTCCCTTTAGCCAAGGC
neg_107_rand_8	AGTCAACATGTGAAGTGCA
neg_107_rand_9	TTGGGTGGGCGTTAGCCTC
neg_108_rand_1	CGTGAGGGAGGGTTCGCTG
neg_108_rand_10	GTTTAGATCCCAGACGCGC
neg_108_rand_2	CGAACGCTCGCGTTCAAGG
neg_108_rand_3	CAGAAAGCAGGGTTACAGG
neg_108_rand_4	TAGACGGCGATCTAGGCCG
neg_108_rand_5	CAGAAAGGGAGATAGAACA
neg_108_rand_6	CGGCAACGGGTGGGAAAAG
neg_108_rand_7	CAACCGGAAAGCCACGCCT
neg_108_rand_8	CGCAGTCCCCGTCCCTGGG
neg_108_rand_9	ACGACCTTGTACACAAGTG
neg_109_rand_1	AGGACGATAAACGTCTCTA
neg_109_rand_10	GAGGAAGAGTCGTAACCAG
neg_109_rand_2	CAGACGACTCGCTTTCCTA
neg_109_rand_3	AGTCTCGATAGTCGTCCCG
neg_109_rand_4	GGCTCTTTCGCACGGGCGG
neg_109_rand_5	CGGGTGCGGAAAGGGGAAA
neg_109_rand_6	AATAGGGGGAATAGGGGAG
neg_109_rand_7	CTGGTCAAGTTGTTGCGTG
neg_109_rand_8	GAGTGCTGCGCACTCATCG
neg_109_rand_9	GGTCCAGAATTCTCCTGTC
neg_11_rand_1	CTTATCGATTAGCTCCCAT
neg_11_rand_10	GGAGTGCGCATCTTAAGTA
neg_11_rand_2	GTTCGACAAGGCTTTAAGG
neg_11_rand_3	CTCCACCGGTCTGGGCTTG
neg_11_rand_4	GTATACGGGACAAGCGTGC
neg_11_rand_5	TCGAGTGTGGTTGAAAGGG
neg_11_rand_6	GCGAGCCGGGTGCGAGCGT
neg_11_rand_7	CCGGGGGATGCGGCCCGGC
neg_11_rand_8	GCTAATCCACACAGTGGGG
neg_11_rand_9	GTCGAGTTTCCAGATTTAA
neg_110_rand_1	TGGGATTCTACCGTCGTAA
neg_110_rand_10	CCTAGAATTGCGTGACCCT
neg_110_rand_2	CATGATGCACGTTGAAAGT
neg_110_rand_3	CGCTCGTGGATGCCTTACG
neg_110_rand_4	CTCGGCGCGAGATTCGGTC
neg_110_rand_5	GGGCCCGCGGTCCTCACGC
neg_110_rand_6	AACCAACAACTCCAACCCA
neg_110_rand_7	AGTGTTCCTCCTTCGTGAG
neg_110_rand_8	CCGTCTATTGATGCTCCGA
neg_110_rand_9	GGAGCTAGACGTGTCCGAT
neg_111_rand_1	CTCCACCAAGCTACCGTCG
neg_111_rand_10	GGATCGTTGCGTCCTCCGG
neg_111_rand_2	TGGCGCCGCAGTCCTCGCG
neg_111_rand_3	GGCCGATAGACCGGGCGTC
neg_111_rand_4	CGCGCCGCAGACGCGTTCG
neg_111_rand_5	GTATCAAGAAATCCCCAGT
neg_111_rand_6	CTAACCGCGAACGGGATAC
neg_111_rand_7	CCTTGTTGGACCAGGATAG
neg_111_rand_8	CACCGTCGCAGTGACCTCA
neg_111_rand_9	GAGGTCATATAGCGTATCG
neg_112_rand_1	CCCCTTAGTGGCTCTTGGC
neg_112_rand_10	CCATGTCATCTTATGCTGT
neg_112_rand_2	ACGGTACGGAGTAACAGAC
neg_112_rand_3	GCGCAGGCCTAGGGTGACT
neg_112_rand_4	TATGGATTTATCATATTCG
neg_112_rand_5	AAGGACCCCTGTAAAATGA
neg_112_rand_6	GGAAGAAAATGTAAGGTAT
neg_112_rand_7	CCTTGCTTCTGTTTGCAGG
neg_112_rand_8	ATCAGCCAAACAGAATTCC
neg_112_rand_9	TAACCCATAAACTGAACGC
neg_113_rand_1	TAGTATAAGGCCCAAGTCA
neg_113_rand_10	GAGGATCGTTGGTGAAGAT
neg_113_rand_2	ATAATTCGCGTCTGTCTAC
neg_113_rand_3	TCAATATTGGGGGGTGATT
neg_113_rand_4	CCCCATAACGGGTAAGACC
neg_113_rand_5	TGGTGTCAGCACATCTTTG
neg_113_rand_6	AAGAGGCGAAACACCTGCA
neg_113_rand_7	CTCACTGAACCAATAGCTG
neg_113_rand_8	AGCAGTCTCACCTGAATAT
neg_113_rand_9	TCTGAGTTTTAATCTAAAA
neg_114_rand_1	CCGGGGGCATGGTTTCCAT
neg_114_rand_10	CCTGCGTATCGCCCGCCAT
neg_114_rand_2	CCGCTCATTTATGGATCTC
neg_114_rand_3	GGGTGTGGTTGGCACTAGA
neg_114_rand_4	TTCTCGCTGCCTCGACGTG
neg_114_rand_5	GGGATCATAAAAGGCAAAG
neg_114_rand_6	ACCAGTGCAGAGAAGTGGA
neg_114_rand_7	GAAGAGATTACGGAAATAG
neg_114_rand_8	GCGGTGCACTGCAGACAAG
neg_114_rand_9	AGACACAGCCCAAGGGCCC
neg_115_rand_1	ACACCACTGTCCTCTCGAG
neg_115_rand_10	CCTTAGTCGTGATGTATGA
neg_115_rand_2	ACGACGGAGGTGTAACAGT
neg_115_rand_3	TGGTCGGTCATAGGGGGAG
neg_115_rand_4	CGCTGCGAACCCGCGGGGC
neg_115_rand_5	GGCGCCCCGCCGGTGCTGT
neg_115_rand_6	ATTTTACCCGACTGGACTC
neg_115_rand_7	CCTGATCGCCAGGGATAAC
neg_115_rand_8	CTTGGCTTACGTCTGGTTT
neg_115_rand_9	GCCGTTTCATGCCGTAGTT
neg_116_rand_1	AGGACCATTACAAACTTGC
neg_116_rand_10	CTTCTTTAGCGACACAATA
neg_116_rand_2	GTTGAACAAAGCCGCGTAG
neg_116_rand_3	GGCTAGTGCGGGGGTCGGT
neg_116_rand_4	GATGACGGAAGTTGTGTAA
neg_116_rand_5	TCCTTACGCACACCTGTGC
neg_116_rand_6	CGTTTACAACGTATACCGA
neg_116_rand_7	CCCAGAATTTCCGGACGAA
neg_116_rand_8	AATTAGATCTATGCCAATG
neg_116_rand_9	AAATGGAGGACATTTTACG
neg_117_rand_1	CTACAATACGAAAACGTCA
neg_117_rand_10	GAGCAAACTTACATGGGAG
neg_117_rand_2	TGACGCGCCTTGTTACGTG
neg_117_rand_3	CCTTAGAACGACTTTTCCC
neg_117_rand_4	CTCGAATCTGAATCCCCCT
neg_117_rand_5	CGCACGAGAACTCCAGCGG
neg_117_rand_6	CAACCTAATATCGGGGAGG
neg_117_rand_7	GGAATAACGTCATCTGAGG
neg_117_rand_8	TGACCTCTAGGCACACGTT
neg_117_rand_9	GTTTGCGGTCCCATGCTGC
neg_118_rand_1	ATCCGGGTTGGCATCTCTA
neg_118_rand_10	GTATTGTCGCATTGGATTG
neg_118_rand_2	GCGATTCCTTTGGCCACTG
neg_118_rand_3	TGTACCGTTTTAAGTTCCT
neg_118_rand_4	TAAAGTGGGCAATTAAACA
neg_118_rand_5	AATATGATGATACAACCCG
neg_118_rand_6	TCACGTTATCCACTTGGTA
neg_118_rand_7	TACCTAAAGGCGAGTGGAA
neg_118_rand_8	CAGATCTTATTAGTTGCGC
neg_118_rand_9	GGAATAATAAGCGAAATTG
neg_119_rand_1	AAGTCCCGAGGAAGTTGTA
neg_119_rand_10	CCTTTTGGAGTCGGGGCTT
neg_119_rand_2	ATGGACACGAACCGGCGTC
neg_119_rand_3	AACCGAAGAATTGCCTAAC
neg_119_rand_4	CATGTGGTGATCACGAGAT
neg_119_rand_5	AGCCGGGGCTTTGTACACG
neg_119_rand_6	TGAATGAACGCATCCGAAA
neg_119_rand_7	CCAGCGTGTATGTCTAGTG
neg_119_rand_8	CGTAACATAGCACTCCTAG
neg_119_rand_9	AATTTTGCGCGTTTAATCA
neg_12_rand_1	CGTGAGAAACTAGGAAATC
neg_12_rand_10	AGAAGCCCGAGGTAAAAGG
neg_12_rand_2	AGAGCCCTATCCCTGGGAA
neg_12_rand_3	GCCCCACACATTCATATAT
neg_12_rand_4	TATGTGTTTAAGTCGCGTG
neg_12_rand_5	GGCTGTCCACCAGTGCCGT
neg_12_rand_6	ACGGGAGGGTAGCGGGTGT
neg_12_rand_7	GTCGAGGGCTATCACTGGA
neg_12_rand_8	TCCCGTCGTGAGGCCGGGG
neg_12_rand_9	TCTCGGCGGTACCCGCCCG
neg_120_rand_1	ATAGCGGCGGCGATCACTT
neg_120_rand_10	GTCTAGCTGGGCTCCGAAG
neg_120_rand_2	TACCAGACGGTACTAAGTT
neg_120_rand_3	GATCTTAGGGGCTAATGCA
neg_120_rand_4	CTCAAGATCGAGTGCTAGC
neg_120_rand_5	AAGATCTTGTACCAGGAAG
neg_120_rand_6	CTATTGCATTTCGCGATCG
neg_120_rand_7	CAAGCCTGCAGGGGACTAG
neg_120_rand_8	CCAAATGGTCCTCCTCCTC
neg_120_rand_9	TGCGGAAGTGGGGGAGCAC
neg_121_rand_1	GACTGATACTAGCGACTCT
neg_121_rand_10	TCGGCGCGCTGGTCGTCCT
neg_121_rand_2	ATCTGTTAAGAACGATCGG
neg_121_rand_3	ATGCAGAGCAGGCAGCCAC
neg_121_rand_4	CAACTTTTGTTAAGTAATC
neg_121_rand_5	TTATGAGAGCATACTAGAA
neg_121_rand_6	TCGGTAAGGGGGATTAGGT
neg_121_rand_7	GTCGACAGGAAAGACATGA
neg_121_rand_8	AAAACCGCCATTGGTACAC
neg_121_rand_9	CATGTGGTTAATCAAATGG
neg_122_rand_1	AAAGCACCCGGTGAGAACG
neg_122_rand_10	TTGCGCACTTACAGGTTAA
neg_122_rand_2	AACTACACAATCTAGAGCG
neg_122_rand_3	TCGGGATGGGAAAGAATTG
neg_122_rand_4	CCCAATTTTGGTTTAATGT
neg_122_rand_5	GGTATTTGCAGTCAAGTGG
neg_122_rand_6	CGGATCCATCGCAACTTGG
neg_122_rand_7	GGTCGGGATTGGGATCGTG
neg_122_rand_8	CAAGGGGGATTGGGGATTT
neg_122_rand_9	GTATATCCTATTGACTGGA
neg_123_rand_1	GTAATACTTACTTAGCAAA
neg_123_rand_10	CGACGCTGGGGGCAAGCCT
neg_123_rand_2	TAAGGTAACGACATCGACT
neg_123_rand_3	ATAGACAGCTGAGCTCAAA
neg_123_rand_4	GGACGACTTAAGTCGTTTA
neg_123_rand_5	CCGGTGGAAGTGTCCCCTA
neg_123_rand_6	CAGCAGGTCGCCTGAGGGC
neg_123_rand_7	CCCATGCTCGCGGGTGGTG
neg_123_rand_8	CAAGGGCAGCCTAATGCAG
neg_123_rand_9	CTTCCTCGCCCTAGGGTTG
neg_124_rand_1	ATTGCCTACAGCGAGTATA
neg_124_rand_10	GATATACGTTTCACGTAGT
neg_124_rand_2	ACGTGTAAACTAATGCCGG
neg_124_rand_3	ACCGACGAGAAGTGCTGCT
neg_124_rand_4	TAAGAAAATCGGGAGAGGG
neg_124_rand_5	GCAGAAGTAGAAGGCGCGA
neg_124_rand_6	GCAGTTGCGGTGTGGTGGA
neg_124_rand_7	GATCTCCCGCTTAGTGGCG
neg_124_rand_8	CGATTGACGGGGGGCGCCG
neg_124_rand_9	TGAAGGGCCACTTTCCATG
neg_125_rand_1	TCCGGTAAGTCGTACCACA
neg_125_rand_10	TCGGCCATCAGGTGGCTGC
neg_125_rand_2	CTGGAACCAGGCAGCAATC
neg_125_rand_3	TCCCCCACATGAGACGCTA
neg_125_rand_4	CTACTTATTGACCTTCCAT
neg_125_rand_5	AGCGAACGAGTCTGAGCAA
neg_125_rand_6	GACCTATCCGAAAGGTAAG
neg_125_rand_7	ATCGCCTGTCCCTGACGCA
neg_125_rand_8	CGATTGTCGATTTGCAAGA
neg_125_rand_9	TAGATTTGCCGGGTCCCTT
neg_126_rand_1	CGCGTAGGAGATTGGCAAC
neg_126_rand_10	CGACACCTAAGAGTAACGT
neg_126_rand_2	TTTGACCTGAAGTGAGCAC
neg_126_rand_3	CCTCCATTTCGATGCATTC
neg_126_rand_4	GATAAGATAACTAAAGAAG
neg_126_rand_5	TGGTTTTCGGGTGGAAGTC
neg_126_rand_6	CCAGCCCTAAGGCGCCGGA
neg_126_rand_7	TTTGTTCCTCCGCTGCGGG
neg_126_rand_8	GTGCAGTATCGCCTCTCTC
neg_126_rand_9	CTTCCTTCAGTCACCCTGA
neg_127_rand_1	AGGCACTTAGGGTACCACT
neg_127_rand_10	TCAATTTGCACTACATTCC
neg_127_rand_2	CGCCGTGATAGAGGGAGTA
neg_127_rand_3	TATGGTGAGGGTAGGAAGC
neg_127_rand_4	CCAAGCGTGGAGGCGGATA
neg_127_rand_5	AGGACGCGCCGAGCAAAAT
neg_127_rand_6	CAGTTTCCAAACATAGGCA
neg_127_rand_7	TCACGCCCAACGGAATCCA
neg_127_rand_8	TGGTAGGCAGATTCCCCCT
neg_127_rand_9	GAGTGGTTGGGGGAACGGT
neg_128_rand_1	TCTTGAGAGGCGCCCTGAC
neg_128_rand_10	ACTGGACGGTTCTTTGTTG
neg_128_rand_2	GTGGACCAGAGACGCAAGA
neg_128_rand_3	GGCTCCGGCTTGAATTTTG
neg_128_rand_4	GCTGTTGACTGAGGCCGTG
neg_128_rand_5	GCCTTAAGCGAACTTCTAT
neg_128_rand_6	TAGACCCGGGGCTTCTGTT
neg_128_rand_7	CTTTCCATTGCGCTGGCGA
neg_128_rand_8	CTTCTGCGAAAGAGCTTTA
neg_128_rand_9	AGACATGAATTGTCGATGC
neg_129_rand_1	GTTGGTCTGCTAGTTCTCC
neg_129_rand_10	TGAGCGCATTGGCCGTCAA
neg_129_rand_2	GTGATCTGCTAATTTATTT
neg_129_rand_3	TCGGGTTAAAGCACGCAGC
neg_129_rand_4	ACCGTTACGATCGGGGCGG
neg_129_rand_5	GCCGACTTGTTTGGAGGTG
neg_129_rand_6	CTGCGAAGGCGTCCAAAGG
neg_129_rand_7	TTGTCATGTAGTTCCCAAG
neg_129_rand_8	ATTCAAGTTCGCCGGGCCT
neg_129_rand_9	TAGGAGCGATCGGGGGGAG
neg_13_rand_1	CCCAGCGAGGCTGACGGCG
neg_13_rand_10	CTGCCTCGCGACCGCAGGG
neg_13_rand_2	GAGGTGGCTGGGTGACGGG
neg_13_rand_3	TTATGCGCCGCATCTTGGA
neg_13_rand_4	TGCTCTCCTCTGCCGCGCA
neg_13_rand_5	CGCTTAAAGGGCCACGGGA
neg_13_rand_6	CAGAAAGCGCAGGCGTGGG
neg_13_rand_7	TGCTCAGATACGGCCCGAC
neg_13_rand_8	ATGGTCACTTACTGCGGGT
neg_13_rand_9	TCCCTGGCCTGCCCGGCCT
neg_130_rand_1	TCTAGCCCTCCCCCCCGTG
neg_130_rand_10	GCCATTATGGTTAGTTCTT
neg_130_rand_2	TTACCACCGAGCAAGTCGC
neg_130_rand_3	TGCATTTACTTTAGCTCTC
neg_130_rand_4	GATATCTTTGATGTGGAAC
neg_130_rand_5	TGATCGGGATGGCTAGTTA
neg_130_rand_6	ATACTCAGAGGTATCCTCG
neg_130_rand_7	GTCAGCGGGCGAAGGCCTC
neg_130_rand_8	CGACCGCTAGCCATATGAC
neg_130_rand_9	TATCACTTGCGGTTACAGC
neg_131_rand_1	GGCTAACAGAAGTAACACC
neg_131_rand_10	CATACTTGCGAGGCCGGTC
neg_131_rand_2	GGGAGGAGATGGTATATAG
neg_131_rand_3	TTAAGTTTTCGCGGGGAAA
neg_131_rand_4	GGGGGATGGGAAGGGTTTG
neg_131_rand_5	GTATGTCGCGTGATAGAGG
neg_131_rand_6	AGTTGGGTTGGGACGGCCC
neg_131_rand_7	AAAATTGCCAGTAGCGTGC
neg_131_rand_8	CTATCACAGTCAGCACCGC
neg_131_rand_9	CCTCGGATCTATGTAGCGC
neg_132_rand_1	GATAGTGCGTAGCGTAAGG
neg_132_rand_10	CGCGACCTCGTGGAGATGG
neg_132_rand_2	CCTGTTAGATGATTTGCGG
neg_132_rand_3	CCCCTCGGCCAGTTTGTCG
neg_132_rand_4	CGCCAGATACATATATGGG
neg_132_rand_5	GATGTTCGATGTAGATTAT
neg_132_rand_6	TCGTGGAGTCTTTGATATT
neg_132_rand_7	AGCACCAGGTGCGTTCAGT
neg_132_rand_8	GGAGAGGGCACCAAAACCC
neg_132_rand_9	CTTGAGTGGGAGGAACCGA
neg_133_rand_1	TAGTGTCATTGGAGCGAGT
neg_133_rand_10	ATAAACTACTTGCAGCTGA
neg_133_rand_2	AGAGAGATACTATTAAGAA
neg_133_rand_3	TGCATTTGTGCGAAGAGTC
neg_133_rand_4	GTAGATCCAAGAATGCCGA
neg_133_rand_5	TAAGCCTCTGTAGTGGAAG
neg_133_rand_6	GGACAAGTGCGTTGCAGGA
neg_133_rand_7	CTGACACGGCAACCGCTCC
neg_133_rand_8	TTCGCGTAGACCCCGTTGC
neg_133_rand_9	GGTGTTCTGCGAATCCCCC
neg_134_rand_1	GAGAACCGTATGGCGGATG
neg_134_rand_10	AAATTTATCTGGAGCAAAG
neg_134_rand_2	GTCGAATATAACGTTAACA
neg_134_rand_3	CAGGGATTAGACTGCTCAA
neg_134_rand_4	GTTGTCGGGATCGGGCCAC
neg_134_rand_5	CGTGCTCGTGCTTCGCAAT
neg_134_rand_6	CCAGTCGTGGTGTGGGAAG
neg_134_rand_7	TGAAGTCTATCAGGTGCGG
neg_134_rand_8	GACGAGCGAGCGTGTCTTT
neg_134_rand_9	GAAAACCATATTACCTAAT
neg_135_rand_1	CGGACTAAACTCAGAGTAA
neg_135_rand_10	GGCTTGCACGCTTGGAAGC
neg_135_rand_2	CTGGTTTGCTGGGTCACAT
neg_135_rand_3	GCAGCTATAGTGGGGGGGG
neg_135_rand_4	TAGCTTGGAATGTCGTCAG
neg_135_rand_5	CGGCACCTATCTTCTCACT
neg_135_rand_6	TGATGGGGGAATATGGACT
neg_135_rand_7	ATCTGCTTAGGGAGCACTA
neg_135_rand_8	ACCCGTATTTGGTTCGTGG
neg_135_rand_9	GAGACCTAGTAACGAACCC
neg_136_rand_1	TCTGGTTCGTGAATTTTGC
neg_136_rand_10	CAACGGATGTTATACGTAG
neg_136_rand_2	AACTGTCTAAGATGCTGGA
neg_136_rand_3	TACCCAGATCGGGCGCGAG
neg_136_rand_4	TGGGTGGATGTATTCAACA
neg_136_rand_5	CTGATGCGTGTTATGTGAA
neg_136_rand_6	TTCCGTCCGTCTGTGCCGT
neg_136_rand_7	GAAGGGGTAGGCGAAAATT
neg_136_rand_8	GACGAGGAGGGTCCATTGG
neg_136_rand_9	GATCACTCCCAGTTTAGGG
neg_137_rand_1	GGCGTAATCGATGTGGTGG
neg_137_rand_10	CTCCCCAGGGGAGCAGCGG
neg_137_rand_2	GCGGACTACTTGGTCGCAC
neg_137_rand_3	TAATAGAGAAGGACAGGCG
neg_137_rand_4	CGACCTTTGTCGACGCATG
neg_137_rand_5	CATGGGTTGGCTCTCTACC
neg_137_rand_6	ACTAATAGAAGGTGAGTAG
neg_137_rand_7	TGTATGATTAGCTGTGCCT
neg_137_rand_8	CGGGAAGTGTTTGGTTGGG
neg_137_rand_9	TTATACGCGAGTTCCCTAC
neg_138_rand_1	GATGGCGAGGTCCATGAAT
neg_138_rand_10	GGTAGCAAAGAAATACGAG
neg_138_rand_2	TGAGACAACGGCTCTTACA
neg_138_rand_3	CCAGTGTGGTGTACCTAGG
neg_138_rand_4	ACGCGCGGTTGGGTCCTGC
neg_138_rand_5	TTAAAGGCGAAACTGATTC
neg_138_rand_6	GGCTACCTAGTTGGATGGT
neg_138_rand_7	CAAGAATAAGATATCAACG
neg_138_rand_8	CGACATTCCAATATGTTGA
neg_138_rand_9	AGCTGCCAATCATCGTGTT
neg_139_rand_1	GGCTGCCCCTCCGTCCTAA
neg_139_rand_10	ATTGAAGTAGTCAAAAAGA
neg_139_rand_2	GAATCTGGACGGACGGTCG
neg_139_rand_3	CGGAGCTGCCGACCGTGTC
neg_139_rand_4	GCGAATACGATTCTCAATG
neg_139_rand_5	TAGTTTACACGAACACGAT
neg_139_rand_6	TCTAGACTATATAGCACAA
neg_139_rand_7	GGGGGTCAGCCCAGAAAGC
neg_139_rand_8	TCCCTCCCTTTTCACCCTC
neg_139_rand_9	GTAGAGGTACTAAGAGAAG
neg_14_rand_1	TCTCGTGGACGATTCTGTT
neg_14_rand_10	CGCTTACGCCGCCTTTTGC
neg_14_rand_2	CGGGGAAGATTATGGCCAA
neg_14_rand_3	TGTTACCATGGGGGCAAAT
neg_14_rand_4	CGCGCCTTTCCCGGCGGTG
neg_14_rand_5	GCTGCCCGCTACCAATCTG
neg_14_rand_6	GCTCACACGCAACTTTCAA
neg_14_rand_7	GCACGTTAACAGATGCGCC
neg_14_rand_8	TAGCGCAGTTTCCGTGCAG
neg_14_rand_9	AGGGAGAGCCCTAGTGGAG
neg_140_rand_1	GTACGTTGGATTGTACGTT
neg_140_rand_10	AAAACGAACTAAGAAATGT
neg_140_rand_2	ATTGCAGTAATAACTACTA
neg_140_rand_3	CGGACGGTGCTGTTTCGGT
neg_140_rand_4	GACTTCGGGCCTGTGTTTC
neg_140_rand_5	GCTGAGGAGGGTGCACGGG
neg_140_rand_6	TCGGGAAAGCAAAACAGGA
neg_140_rand_7	CCTGATTCTTTTCGTGTAA
neg_140_rand_8	CAGCATGTGTCGTATTCTT
neg_140_rand_9	GAAGTACAAAAAAGAACAC
neg_141_rand_1	TAATATATCCCTATCAGAA
neg_141_rand_10	GGTAGGCCCTACTAATCAT
neg_141_rand_2	TTTCTAACCTGGAAGAAAT
neg_141_rand_3	GTGAATTCTGGTTGACTAT
neg_141_rand_4	ACGATGAGTGGATAGCGTG
neg_141_rand_5	GTATCAGAATGCCGATTAA
neg_141_rand_6	GAATATGCATAGTAAGGCA
neg_141_rand_7	GTAGGTGAGGCGGTACGCG
neg_141_rand_8	GGCAATGTTATTGTGTGCC
neg_141_rand_9	CACGAGACAGTTAGAACAA
neg_142_rand_1	ATTCTCTGACCCCTCAGTT
neg_142_rand_10	TGCGAGTCGAAATCCGGGT
neg_142_rand_2	GGTACTCCGGTAGACTATA
neg_142_rand_3	CGATGTTAACGGGGGACTC
neg_142_rand_4	CTACTCTGGATTTATGCAC
neg_142_rand_5	TGACGAAAAGCGCAGGAAG
neg_142_rand_6	CTGTGAACGCTATCCTCAT
neg_142_rand_7	TCCGACCTAACACTAATCG
neg_142_rand_8	ATCCTGAGGGCGCAAACAG
neg_142_rand_9	GGCGGACAGATTAACGTGT
neg_143_rand_1	TACGCACGAGCACTCTTTG
neg_143_rand_10	TATCGGATACCGCCTGGGT
neg_143_rand_2	GGGAGAAAGAATAACGGGA
neg_143_rand_3	AGAAGCGTGGTAAGTTAAA
neg_143_rand_4	AGTCTTCGATCCTTGTATG
neg_143_rand_5	ATGAAGGTAAACACCCATC
neg_143_rand_6	TTTTAGTTTCAGGTTCGAG
neg_143_rand_7	AGGTTGCCATAATGAAGTT
neg_143_rand_8	ATTCGGAACTCTCCCTGAG
neg_143_rand_9	TTCCCGATCGCGTCTCGGC
neg_144_rand_1	CCGCCGCGGATTAAGAGAA
neg_144_rand_10	GTTGAACAGTACTCGCCCA
neg_144_rand_2	TGTGACAGGGAGGAGAGAC
neg_144_rand_3	GTTCCGCGATGGTCACGTC
neg_144_rand_4	CATGCATCTATCGCACACA
neg_144_rand_5	GAGTGCCCTGCTTAGTCTG
neg_144_rand_6	CCTTATGCTGATTGCAAAG
neg_144_rand_7	GAGGATTCAACCCGTGCGG
neg_144_rand_8	GCATTGCTTCACTATACAA
neg_144_rand_9	TGCAATTCTGACCATGCAG
neg_145_rand_1	AGGAACATCACTCCACCAG
neg_145_rand_10	CTATCCGAATGAAACACCT
neg_145_rand_2	CGTACTGCAACAGCAACAA
neg_145_rand_3	TTACGTATGAATGTGGGGC
neg_145_rand_4	GATCACTTTCGTCCGTGAC
neg_145_rand_5	GCTATTCTCAGCGGGCACA
neg_145_rand_6	TGGAGGTTGTAGTGTGTTA
neg_145_rand_7	AGCCACCGTAACCGCTCCA
neg_145_rand_8	AGCACTGTGGCCCTTCAGT
neg_145_rand_9	CTCTTTCGCTAGTTCGCTA
neg_146_rand_1	TTCGCTACAGGTAGATTGG
neg_146_rand_10	GGCCTTGGTGATGATCCGC
neg_146_rand_2	AAGTGGTTGCGATCGCAGA
neg_146_rand_3	GCCTTGCACTAAACTGGTC
neg_146_rand_4	AAACTTCTTACTTTGCATA
neg_146_rand_5	GCGGCTTCAATTGTTAGGT
neg_146_rand_6	ACAACTGGGAGGAACTCTA
neg_146_rand_7	GCACCCGTCATTTATTTTG
neg_146_rand_8	CACTATCACCGATGCCGAG
neg_146_rand_9	TTAACCAAACTAACGAGCG
neg_147_rand_1	GCATGCGTAGCCACGGTCG
neg_147_rand_10	GTTGGCCGACCGGCCACGA
neg_147_rand_2	GTCACGCCTGTTGCTGCCA
neg_147_rand_3	AACGACGTAGACGGCTGCA
neg_147_rand_4	CATACGATGTGTCGGGCGG
neg_147_rand_5	TCGTATGTTGAGGTCACTA
neg_147_rand_6	TCAGTGGGATAGGTGGTGG
neg_147_rand_7	CAGATCGTTCAAGAGATTA
neg_147_rand_8	AGCACTCGCCCGCGGCTGT
neg_147_rand_9	GCAACGGGGGGCGTGTGAT
neg_148_rand_1	TAAGGGGTGGTAACGACCA
neg_148_rand_10	CCACACTATAATCTGCCGC
neg_148_rand_2	CCACGTGTCGCTCCCTGCG
neg_148_rand_3	TTGTAACGTGCATGCCTGT
neg_148_rand_4	TATGGATTTCAAAAACGGC
neg_148_rand_5	AATGGCGGCATATCCACTA
neg_148_rand_6	GTCTCAGGCGGACCACAGC
neg_148_rand_7	AGGCGGGAAAATCAGCTAT
neg_148_rand_8	ATAGGCTTCAATGCCATGT
neg_148_rand_9	TTAGGAATAGTTATCATAT
neg_149_rand_1	CTCAAGAGTAGTGCCGTTG
neg_149_rand_10	CGGTGAGACCGTGTCCACA
neg_149_rand_2	TGCGAATGGACTACCTGAG
neg_149_rand_3	GCATCCAGATAAAAGAAAG
neg_149_rand_4	TGATCGAGACAGTACTTTA
neg_149_rand_5	AATAACATTCAGTAATGCA
neg_149_rand_6	TTGAGTGGTGATATGATGA
neg_149_rand_7	GTTTGCATGTAAGAGCCGG
neg_149_rand_8	GTCCGTTCTACCTAGGGCG
neg_149_rand_9	AAGATGATCTGGAGGCGCT
neg_15_rand_1	GGGATGCCGAGCGTAGGCC
neg_15_rand_10	AACACGTCCGCAGATGAAG
neg_15_rand_2	TTTGGTTCCTCGTTACTCG
neg_15_rand_3	TTTAAGATTTTGGATACTT
neg_15_rand_4	AGTAGACTAATTTATTAAC
neg_15_rand_5	TTATTTCCTGGACTAGGAC
neg_15_rand_6	CATTGTGCACAGTGTCATG
neg_15_rand_7	CTACTAAGGTAATAATTGG
neg_15_rand_8	TGTTCTTGCCCAGTTGCCC
neg_15_rand_9	GACGCAACCCAACGAATAG
neg_150_rand_1	GTCGGTGTTGACGATTAGA
neg_150_rand_10	ACTTGCGCGAGGTCAAGTT
neg_150_rand_2	CGCTAAGCGGAAAGTAACG
neg_150_rand_3	ACGCGCTTATGAGGCACGC
neg_150_rand_4	ATGACTTGGCAGGGGTACT
neg_150_rand_5	TCTTAATGGGAGAGGGCTG
neg_150_rand_6	CAGTAGTTCTCTACGTATT
neg_150_rand_7	TCACAATCACGCCTAACAA
neg_150_rand_8	TGTAGCCAGCAAAATTAAA
neg_150_rand_9	GTGCATGTTGGTGGCGATT
neg_151_rand_1	TCGTCGAATTTATCCACGT
neg_151_rand_10	TCTTATTGTACAAGCGGAA
neg_151_rand_2	GGAACTGTTAGAGTCGACA
neg_151_rand_3	TATACAGTTCGTCGATCGT
neg_151_rand_4	AATTAGGCTACTGAAATAG
neg_151_rand_5	GAGCCCCGTTCCATGGCGC
neg_151_rand_6	GGCGGCTAAGGATGGCGTG
neg_151_rand_7	GGCAGCCCTAGCAAGGATC
neg_151_rand_8	CTCACCGGACATCCGGGCG
neg_151_rand_9	GCAACGAGGGTGATGCATA
neg_152_rand_1	CTATCGCTGCGTCAAGGGC
neg_152_rand_10	CACATTTATATGATTGTAC
neg_152_rand_2	CTAACAGTAGTGATGGGCG
neg_152_rand_3	TGTTTCACTAGGCCGCTCA
neg_152_rand_4	CCGTGCCCTGAAGTTCGAA
neg_152_rand_5	TATAGGGGTGTAAGAATAT
neg_152_rand_6	AAAGAAGGTATCGGGATGG
neg_152_rand_7	ACATGAGTAAAAAGTAATA
neg_152_rand_8	AGTAGATAGTGCCCACATA
neg_152_rand_9	ACTATGTGTATGAGCAAAT
neg_153_rand_1	GAGTTGAAATGATTTAATG
neg_153_rand_10	GATGCGTCGATGTTGAGGC
neg_153_rand_2	TGGACGTTCTAGTCCTACA
neg_153_rand_3	TCGCCCTGCTACAGTTGTG
neg_153_rand_4	AGCTATTCTGTTTCCACCA
neg_153_rand_5	TCTAAGGGTCGCCGTCTAA
neg_153_rand_6	GCTCTCGGCTGGCCTTCGT
neg_153_rand_7	GCAAGGAAGAAAATGCCAG
neg_153_rand_8	CATGTAAGGGAAATTAACA
neg_153_rand_9	CTAGGGATTCTGGAATTAG
neg_154_rand_1	GGTTGCCAGGCTTTGATGC
neg_154_rand_10	GGTAGAATCGATTGCGCCA
neg_154_rand_2	CCTTTCCGCCGTCTGAGCG
neg_154_rand_3	TGGAATACAGTCGGATTCG
neg_154_rand_4	TAACGTATGAGTGCTAAAG
neg_154_rand_5	TTAAAGTACCTGGAGATAG
neg_154_rand_6	TTCGGGGGAGGGAAACGAG
neg_154_rand_7	CTTTGCTAGTAACGACCTG
neg_154_rand_8	GCAATTCAATACCAACGTA
neg_154_rand_9	AAAAGCAATCAAACTGAAA
neg_155_rand_1	ACGTGTAGCCTTAACGCGT
neg_155_rand_10	CTGAGTTACTACTAGGATC
neg_155_rand_2	AATATCGCCCCGGCTAGAC
neg_155_rand_3	CAAAGGTGCTCGTAATATG
neg_155_rand_4	TCGGGCGGTGTCCTCCCCG
neg_155_rand_5	CTAGTTACGACCGGTTGTA
neg_155_rand_6	TGATTGTTCCCGGTAGAAA
neg_155_rand_7	CCTGTAACGTAGCCTCTCT
neg_155_rand_8	CGCTTCCAAGGTCAGGTCT
neg_155_rand_9	TAGATATCAGGGAATCATA
neg_156_rand_1	CGCCGGCTGATCAGCGAGG
neg_156_rand_10	TAGACATCATGCGGTCAAT
neg_156_rand_2	AATCTCGTGTCGGGGCTAT
neg_156_rand_3	CCTGTATGACTGCTTTGGC
neg_156_rand_4	CAATAATTGATCTCAGGTC
neg_156_rand_5	GATGAACCGTTGGTCCGTA
neg_156_rand_6	AAAGTCAACACATAAGAAT
neg_156_rand_7	GTATAAGGCGTCAGTAGGT
neg_156_rand_8	TGCTCCAAATACGACGTGG
neg_156_rand_9	GTTTTGCTCCTTACAACCT
neg_157_rand_1	CCCTATCTCACTAAGTACT
neg_157_rand_10	TCCTCTGGATGTGGTTATG
neg_157_rand_2	AGGAGACCGTGTCTACCAC
neg_157_rand_3	CTTGTGGACTCCAATGCCC
neg_157_rand_4	CAGCCATGTGCCATCACCT
neg_157_rand_5	GCACGCGTACTCAGCCACC
neg_157_rand_6	CTTCTTCGCTCGGGTTCAT
neg_157_rand_7	CCTTTGGAAAAGCCCGGGT
neg_157_rand_8	CTGCTTCGAGCCTTCGATT
neg_157_rand_9	GTGGTCCGTCTCTACGTGG
neg_158_rand_1	TGCACCTTTGTGGTTGCAT
neg_158_rand_10	TTTTCTCTGACCATCGTAA
neg_158_rand_2	TCGGTAGTGCTCATGGGCC
neg_158_rand_3	CACGAGCATCGATATTATG
neg_158_rand_4	TACACGGTAGGCTACGTCC
neg_158_rand_5	CCTGGCACTCTACACTACT
neg_158_rand_6	TCCTTATTCCCGGAATGTG
neg_158_rand_7	CCGTGAACCGTTGCTCATC
neg_158_rand_8	CAGTCAGAACTGACCCGTA
neg_158_rand_9	AAGAGTAGTGCGAAAAGTA
neg_159_rand_1	CGGAAGTCACCGTCGGCAT
neg_159_rand_10	GCCGTTACCCTAGAAAAGG
neg_159_rand_2	TCACAGCTACTGTGATAGA
neg_159_rand_3	CATCCTAATTAAGAGAGCT
neg_159_rand_4	TAGTCTACTCCCTCGTCAC
neg_159_rand_5	ATATCTGATATACAGGGCC
neg_159_rand_6	TCGAACACAGCATTGAATT
neg_159_rand_7	AGTCTTCCATTTACGCCCC
neg_159_rand_8	AGTGCGTTGCATACCGGAT
neg_159_rand_9	AGGCGTAAGATGAAGGCCG
neg_16_rand_1	GGTGCCCCCGTTCCCTTAA
neg_16_rand_10	CCCAACTCGCCGCCGCACT
neg_16_rand_2	GCTGTGTGATTAAAGCAGC
neg_16_rand_3	GAGGTGGTGACCAGACGGA
neg_16_rand_4	CTGTAACGCTGTGTGTACC
neg_16_rand_5	CGAACCACGGTCGTATCTC
neg_16_rand_6	AGGTATAGAAACCGCTTTG
neg_16_rand_7	GCGCCCCTTACAGCGCATC
neg_16_rand_8	AACCTTCGCGCGTGTTGAA
neg_16_rand_9	CTACTACCCCTCTCGCGTA
neg_160_rand_1	TACGGGCCAACGGGGAACG
neg_160_rand_10	TACTTGGCCAACTTCAATG
neg_160_rand_2	CTCTTAGCAATCCTTGAAG
neg_160_rand_3	GCCTTTGGCCTTAGTTACT
neg_160_rand_4	GCTTTCGTGGGGCTACGCA
neg_160_rand_5	GGGCCTGGTCACGCCGTGG
neg_160_rand_6	GTGGGGCCATGTTGTGGAT
neg_160_rand_7	GCACCAAGTTAGATAATAT
neg_160_rand_8	GTGCGTGTTATCAAGCTGA
neg_160_rand_9	GAAAGTACGGTTTCGAAAT
neg_161_rand_1	CTTCTCGAATGGGGTACTA
neg_161_rand_10	GTATCATAGTGGGGAGATC
neg_161_rand_2	TCGACGTGCCCGTGACCAA
neg_161_rand_3	ATGCGTTTATTATAAACCG
neg_161_rand_4	GTAAATTGTCATATATGCA
neg_161_rand_5	TAACATAATCATGTCCTAC
neg_161_rand_6	GTGGTCCTGGTGGGAATTC
neg_161_rand_7	AAAGCCTCATGGAAATGGG
neg_161_rand_8	CTCTTGTCCACACCCTATT
neg_161_rand_9	AGATCAGGAGAAGGGAACC
neg_162_rand_1	GCCCTACGTGTCTCTCAGA
neg_162_rand_10	TCACTGGGGGCTGCTCTGT
neg_162_rand_2	CTTTTCGGAGGTCTTTACT
neg_162_rand_3	AATAATGTAGTGATGTAAA
neg_162_rand_4	ATCGCATCGAATTACTACA
neg_162_rand_5	GACTCGCGTGGTTCGGGAG
neg_162_rand_6	GTGCCGAGTACCCGGGGGA
neg_162_rand_7	ACCGACTCCCCGCCCCCAT
neg_162_rand_8	GACAGGGAACGAGCGTCAT
neg_162_rand_9	GTGCGGGCCACGGACGCTA
neg_163_rand_1	GGCGGGGGAACATACCAAA
neg_163_rand_10	GTGAACCTTATGGGGTCGT
neg_163_rand_2	GGCGGGTAGAGTAAAGAGA
neg_163_rand_3	GCTGGGCACAGATCATTCC
neg_163_rand_4	GTCGCCCGCTGAAGATTCT
neg_163_rand_5	TCTAGTTGCCGGCCATTCA
neg_163_rand_6	CTCTCTAAACGACGTGTGC
neg_163_rand_7	CAGAAAAGGGCGCTTATGG
neg_163_rand_8	GTAGAGTCCACCGGATCAA
neg_163_rand_9	AACCGATCCCGACGGAGAA
neg_164_rand_1	AGGCCCGCCCCGCCGCCCT
neg_164_rand_10	GGCAGAGCGACAGGTACGA
neg_164_rand_2	CCATGCTCCTACCGTCCTC
neg_164_rand_3	CTCTGTGCGAGTAGATGAG
neg_164_rand_4	CGAAAAACGGCAAAGGTAC
neg_164_rand_5	GGTGGCCGGTTTCAGGACG
neg_164_rand_6	AAAAATATTCAATTCACTT
neg_164_rand_7	TATAAAGTATTTGTATTTA
neg_164_rand_8	GCTTTTATACTATTCGCTT
neg_164_rand_9	GAACGGGTTCGGAGCGTGC
neg_165_rand_1	CCCAATGGGCGACCAGGTC
neg_165_rand_10	AGGTGGATATGGTCTGGAC
neg_165_rand_2	TAACCTTGCTCCCTCACGG
neg_165_rand_3	AGAGCGAGAGCATTGGGGT
neg_165_rand_4	GGCGACGCTCTCGCTCCCT
neg_165_rand_5	GTCCTGTTGTCGGTCTACG
neg_165_rand_6	CCAACTACGGGAGGAAGGA
neg_165_rand_7	GGGCACCCAGCTGCCCAGC
neg_165_rand_8	GGGAGTGCTACCCCGCGAA
neg_165_rand_9	GGGCTCAGTCTGTGTTCGT
neg_166_rand_1	ACCCCATATCACGACTGCG
neg_166_rand_10	TAACGCATAGTTCGGGTCC
neg_166_rand_2	GGCGAGGAAAATTGTGCGG
neg_166_rand_3	GGGCATCCATCCCTCCAAA
neg_166_rand_4	TCGCTCCTTGCCGATACAC
neg_166_rand_5	TTGTCGACGCGGTGGTGGT
neg_166_rand_6	GCAGGTCTTGAGCCGAGAG
neg_166_rand_7	CCGCTCGTGACGACCCACG
neg_166_rand_8	ATGGTTCCAGTTTGTCTGT
neg_166_rand_9	TCGTGCGTCCACGCGAGGG
neg_167_rand_1	GTCAATAGCTTTTGTACAT
neg_167_rand_10	CTGCGTGCCCGTTGGTCGC
neg_167_rand_2	CTAGGGAATTGGATGGTGC
neg_167_rand_3	TGGCCGTTCCGCCAAAGTA
neg_167_rand_4	TATGGCGCCTACCCTCGAG
neg_167_rand_5	CACCAACTAGCGAAGAGGG
neg_167_rand_6	CGACAGCCTCAACCTGCCG
neg_167_rand_7	GCACCCCCTGACAGTGCGT
neg_167_rand_8	TGACGGCGCACAAAGAAGG
neg_167_rand_9	CAGTGACCTCTAGCCAAGC
neg_168_rand_1	TTCCTCGGTATCTTCCTGG
neg_168_rand_10	CCAATCCAACCTGACAAAA
neg_168_rand_2	CCTTTCCACAGCGCTCAAA
neg_168_rand_3	ATATGGACAGCTACTCTCC
neg_168_rand_4	ACACGTAAGCGTGCTTGGT
neg_168_rand_5	TCGTGGTGTTGTTTACTTG
neg_168_rand_6	CAAGATAAGGCGAACGCGA
neg_168_rand_7	GGCTGGGTTGCGTTCCAAG
neg_168_rand_8	ATGTAGCCCGGAGAATATC
neg_168_rand_9	AGATCGATTTTAAGTAAGG
neg_169_rand_1	CCCTGGGATGTTCTGCGTC
neg_169_rand_10	GTGCTCTCCGCCTCGATTG
neg_169_rand_2	CGACGGGATGACCAACAAG
neg_169_rand_3	AAAGCAAAACAGACCCCGG
neg_169_rand_4	GTGGCGGGGGGTAAGCGTC
neg_169_rand_5	GGCCCAGGTGAAGGATGAA
neg_169_rand_6	GGGTTCTTACGTCACCACC
neg_169_rand_7	CGGCAAATAAGGACTGGGG
neg_169_rand_8	AGCGGTTATCGGACCGCAT
neg_169_rand_9	GGCCCGTTTCACTGTCCTA
neg_17_rand_1	CTGGAGAACTCACGGTCGC
neg_17_rand_10	TTTCTGCGGGTGTTTGTTC
neg_17_rand_2	ACAGGCCGACTGGGGCTGC
neg_17_rand_3	GGGCCGTCTGCATCCAGGA
neg_17_rand_4	AAAAGAGATCAGGGGGAGG
neg_17_rand_5	GCAAGTCGGAAAGGAAGAG
neg_17_rand_6	CGCACTCAGCCCGACTGGC
neg_17_rand_7	CAGCCATGCCTAGGGGGGG
neg_17_rand_8	GAGGGAGAGACTCGTAGAC
neg_17_rand_9	TCCCCAAGTCATCACCGCT
neg_170_rand_1	ACAACCCCGCAAATGCTAC
neg_170_rand_10	TGGTGGGGTACGAGATAAA
neg_170_rand_2	GGAAATGGAGAGGATGACT
neg_170_rand_3	CCGAATGTATCCAGAAGAC
neg_170_rand_4	ATGAAAACCGAGACGTACA
neg_170_rand_5	TCTGCGCGGTTGCCAGGTC
neg_170_rand_6	AGGTCACTAAGTATTAATA
neg_170_rand_7	ACCGACGATGACATCAACG
neg_170_rand_8	TTATAGCGTATCAGCAGAA
neg_170_rand_9	GAAGACGGACACGCTAGGG
neg_171_rand_1	CATCGACTAAGAAGACACA
neg_171_rand_10	GAGTGACATAATCCAGCTA
neg_171_rand_2	GATCGCGTTATTTTAACTC
neg_171_rand_3	GATCTTCACAATATCATGT
neg_171_rand_4	TTATGTTTTCGATTGCGAA
neg_171_rand_5	ACTCTTCCTCACTAGGCTT
neg_171_rand_6	ACGTTTTGCCATCATCCTA
neg_171_rand_7	CCGGGGAGGAGGATGGGAA
neg_171_rand_8	TCGCTAGTCGGTGCGTCTT
neg_171_rand_9	GTGTGGACGTTTAGAGGTC
neg_172_rand_1	ACTTACCTAAGATCACCCC
neg_172_rand_10	TAAGAGTGGGCAGATTTTA
neg_172_rand_2	TGCGTCAAAACATGTCTCC
neg_172_rand_3	TGGAATTGTTTTATCTGAA
neg_172_rand_4	GGATATATGAGGTAAGGAA
neg_172_rand_5	GGTCGAAATAGGGAATAAT
neg_172_rand_6	AATATGGTAGTTGAGCCTG
neg_172_rand_7	TTTATTTTCCATGTCAGCA
neg_172_rand_8	CCTTATTTCATGACTTAAT
neg_172_rand_9	TTCGATCTCTCATCTTATT
neg_173_rand_1	AAGACACTTTCGCACGCTA
neg_173_rand_10	ACCGGGGGCGAACATAATC
neg_173_rand_2	CTACTTCTATATCTAGCCC
neg_173_rand_3	TCACCCCCATACTGCATCC
neg_173_rand_4	CCGGAGATATGCATCGGAT
neg_173_rand_5	AACGGTTCAGTGGCATATG
neg_173_rand_6	TCAGAACACAGTAGCGTGG
neg_173_rand_7	GGTGTTTTGTCTGGCCGAC
neg_173_rand_8	TGCGCAGCACATATAGCGG
neg_173_rand_9	TTAGTAGCAGGTTAGTTCC
neg_174_rand_1	AGCCCGCGGCATTGATAAC
neg_174_rand_10	ACGGCATCCATGTGCTAAG
neg_174_rand_2	TCACCCAAACGGGAAGGGC
neg_174_rand_3	CGGGCGTGGTAGGTTGTCC
neg_174_rand_4	CAGATGGGGACGCCCAGGC
neg_174_rand_5	TGGGCGCTTGCGATCGCAT
neg_174_rand_6	TTGATAGGGTGGTAAAAGC
neg_174_rand_7	GCGTACTTGCTCGAGGCGA
neg_174_rand_8	AATCTCTTAGAAACACTGA
neg_174_rand_9	CAACCCCTTGTATGCACTT
neg_175_rand_1	TGTCTACTTTGCCAACTTT
neg_175_rand_10	TTTCATCGTAAGCCGTTTA
neg_175_rand_2	TACGTGGGATAGGGACTAT
neg_175_rand_3	TTGCTACACTAGAGATCGC
neg_175_rand_4	TTCAAGGAGACATTAAGAT
neg_175_rand_5	TGATTTGGAAAGGACATAG
neg_175_rand_6	GCAGGGGATCTGTTAACCA
neg_175_rand_7	ACGCGAGTGAGAGCTCCGA
neg_175_rand_8	AGCACGTCTAGCGGCTATC
neg_175_rand_9	CCCTATTGGCACCTCGCGT
neg_176_rand_1	GTTATGCAGCTATGTTGCT
neg_176_rand_10	GGACAGTCGTCACCGTTCG
neg_176_rand_2	ACTACCAACGACGTGTTGA
neg_176_rand_3	GTGCGGTGGGTGGTTTATC
neg_176_rand_4	GTGCTGTATGATGGACCTC
neg_176_rand_5	CATAATTCGGCCCAGATCG
neg_176_rand_6	AAAGCGTCGCTAATCGGTC
neg_176_rand_7	TACGGGCTGATGCATTAAC
neg_176_rand_8	AAAGACGAATTCCGTACAT
neg_176_rand_9	AGTTAGAACAGGCGGACAC
neg_177_rand_1	AAACATACGGTACGACTCC
neg_177_rand_10	GGCATACTGGACATCCATT
neg_177_rand_2	CCGCTGAAGCAGACAAACA
neg_177_rand_3	GGAAAGTCCAACCCCTATG
neg_177_rand_4	GCCAGCGTTCCCGGGTGCT
neg_177_rand_5	GACCGTCCCCTCCGTCCGT
neg_177_rand_6	AGCGCGGTGACAAGGTGGA
neg_177_rand_7	GAAGGAGTACGAAGCGGCG
neg_177_rand_8	ATATGCCTACCTTCTCGTC
neg_177_rand_9	CACCTCGCCTCGCTTCACC
neg_178_rand_1	ATGCGAAATGTTCGAGCAG
neg_178_rand_10	GCATAGGCGGGCCGAATGG
neg_178_rand_2	CAGGGGCCCAGGCAGCCGG
neg_178_rand_3	ACCAAGGCCAAGCATCTTA
neg_178_rand_4	ATACAAAGTAGCACAATGT
neg_178_rand_5	TCGATACTGCTCTCTCTTC
neg_178_rand_6	CAATTTGTCAGTTTAATCC
neg_178_rand_7	TCACGCGAGTCAGGCTAGT
neg_178_rand_8	CGCTAGGGCACTGGTGTCC
neg_178_rand_9	CCCCCCGTTACCGTAGTGG
neg_179_rand_1	CTCCGGTCCCTACGCTGCT
neg_179_rand_10	CATAGTGTCACCAATCAGT
neg_179_rand_2	CCCTTCACAGGGGTTAATA
neg_179_rand_3	AATACTAAGAGGATCAATA
neg_179_rand_4	CTAATGATTTCGTTTAATA
neg_179_rand_5	AAAGAGGCTTACCGATCAA
neg_179_rand_6	GTTCCACCCCGGGTGAGGT
neg_179_rand_7	CTTCTTTCTTACGTCTATC
neg_179_rand_8	GAGGCTACCAGATACCCCG
neg_179_rand_9	ACATTGTACCATTGAATGG
neg_18_rand_1	TAGTTCTGCCGTGCGTTGC
neg_18_rand_10	CCCGGGAGTGCGCGCGGAT
neg_18_rand_2	ATATATGTAGATGGTGGGA
neg_18_rand_3	GCTCACAGTGCTATTGTTA
neg_18_rand_4	TCTTGCTGATCTGGATAGT
neg_18_rand_5	AGGGGGCTAGCCCCGGCTT
neg_18_rand_6	GGAGGCGGCCGCGGGCGCG
neg_18_rand_7	TCTCGGTACTCGCGTCCTG
neg_18_rand_8	GGAAAGAGAGAGGCGCTGA
neg_18_rand_9	TGCGGAGCGGACCCGGAGG
neg_180_rand_1	TTCATTCCGTATCTTGGTC
neg_180_rand_10	GCGGGATCGAGGATGCTAG
neg_180_rand_2	ATAATAAATGATCCGCTCG
neg_180_rand_3	ATACTATCCTATGTTTGAC
neg_180_rand_4	CTGGGTGGAGCCATGAAAA
neg_180_rand_5	ACCTGATGGCTGTATGTGG
neg_180_rand_6	GTCAATTACTAGTGGATGG
neg_180_rand_7	GCCGCACCAACTAGGTTGG
neg_180_rand_8	GAAGAAAGTTCCAGCCAAG
neg_180_rand_9	TATCACTATCTCGTATACC
neg_181_rand_1	CCGAATTGGTGCGTACTTC
neg_181_rand_10	CCGTCCCAGCCATTTTGGA
neg_181_rand_2	GGTTTTCGTGGGACTCGAG
neg_181_rand_3	TCGCCAATGCGATCACTTC
neg_181_rand_4	TCTCCTATGTTTCTTCACC
neg_181_rand_5	TGGAAGGAGATATTATGGG
neg_181_rand_6	TACAAGCAGGTCATAGACG
neg_181_rand_7	CGCTCGGGTCTACAAGTCG
neg_181_rand_8	GACCCCGATCCTGGAATAA
neg_181_rand_9	AAGGAGGTACCGAACTATG
neg_182_rand_1	TTCAATAGTCCCGCCCACA
neg_182_rand_10	AGCGGCTAGGCCCCTGTCG
neg_182_rand_2	GGCGGTGAATTGGAACCTA
neg_182_rand_3	GAAGAAGAAGCCACGAAGC
neg_182_rand_4	ACGCTCAAGAAAGCCGGCT
neg_182_rand_5	ATAGGTCGCCCGCAGGGCT
neg_182_rand_6	ACCGTGACTGTGTGTAAGT
neg_182_rand_7	CTGAGTTAATGCTGGAGAA
neg_182_rand_8	ATCAGAATTTGCAGAGGCC
neg_182_rand_9	AGCCTGAGCTCGCACGGCG
neg_183_rand_1	TCGTCCGAGGTGTGTGCGC
neg_183_rand_10	TAAGAGCGCACCCCACATA
neg_183_rand_2	AGTTTAGATCCTGTTACTG
neg_183_rand_3	TTAGCGTCTTCAAAACCGG
neg_183_rand_4	CATAGCAACCAGGGAAGCT
neg_183_rand_5	AATGAGTAAAGGAGATGTT
neg_183_rand_6	CGTTTGGGGTCGCGTAGCC
neg_183_rand_7	TGCACGGACGCGTGGCCGG
neg_183_rand_8	ATATAGATCGGCGGGACTC
neg_183_rand_9	CACGAGCGGACAGTGAATT
neg_184_rand_1	TAGGGTCTCGTTCACTTGG
neg_184_rand_10	GATGCCCAACTCGCATAGC
neg_184_rand_2	AATTGCGACGTTAAGAGGG
neg_184_rand_3	GCATCGAGTACCGCAAAAT
neg_184_rand_4	ATTGATCCCTCTGCCTAGA
neg_184_rand_5	TTTCGGGAGTGTAGACATG
neg_184_rand_6	TATTTTCGTTTCCTGACGC
neg_184_rand_7	CCAACATCCAGAACTCACC
neg_184_rand_8	ATGGGACTTGATATACTGT
neg_184_rand_9	TCTCCCATAATCACTCCCT
neg_185_rand_1	GAGGGAGCGCGAGTTGGAA
neg_185_rand_10	CTGTCCTCAATTCTCTACC
neg_185_rand_2	GTAACTCCACTGGAAGCGT
neg_185_rand_3	TCGTGGCGTCCCATATCGT
neg_185_rand_4	ATTCGAGCCCTATACGTCA
neg_185_rand_5	AACGACAAATGCCGCCGAG
neg_185_rand_6	ACCCCTGCAGTTCAGTCGA
neg_185_rand_7	CCAGGTACGTCCCTGCCTA
neg_185_rand_8	GGAAGTTTCGCAGTGCCAG
neg_185_rand_9	CATCAATGCACAGCGCAAG
neg_186_rand_1	CAGACGAAGGAACACCAGG
neg_186_rand_10	CGATAGAAATAAATTAAAT
neg_186_rand_2	CAAGTTAAGTAGGAGGAAC
neg_186_rand_3	ATAGATGCGGGAGCTCTAA
neg_186_rand_4	GATCAATACACCTCCAGAT
neg_186_rand_5	GCATACCTACAGGGACCAG
neg_186_rand_6	ACCTTGCTGTCTGCGGCTT
neg_186_rand_7	CGATTGCGCCTGTCCTTCC
neg_186_rand_8	GATGAATAGTGAGGGTCGA
neg_186_rand_9	AGCCAATAAAAAGACGCTC
neg_187_rand_1	AGTCCAGGGCGGCGAGGGG
neg_187_rand_10	GCGATGTTCGATCATGAGG
neg_187_rand_2	CGTTTGTCCGTGGAGGCCG
neg_187_rand_3	TACTTCCTTACTATCTTGG
neg_187_rand_4	AGCGGGAACCGGGAGGTGC
neg_187_rand_5	TAACCTACGTTATCGCCAA
neg_187_rand_6	CCAACGGTGTAGTACATTC
neg_187_rand_7	CCGTCTCCGTGCCTCCAGC
neg_187_rand_8	CGCCCCCTGAGCGGTATCT
neg_187_rand_9	AGAGCTGACAGGAATGGAC
neg_188_rand_1	CCGAAAGCGAACTGTGGAT
neg_188_rand_10	ACATCACAAATGGATAAGC
neg_188_rand_2	TTCTTAAATGGCCTCCCTC
neg_188_rand_3	AGTTGTGAACACTGAGCCG
neg_188_rand_4	CATGGCCCCTTGCGACACA
neg_188_rand_5	GTGTCCTCTGGTGTGGCGG
neg_188_rand_6	TAGGGTGGCCCGCAACTCC
neg_188_rand_7	TTCGGTCGCTCGGGTACTG
neg_188_rand_8	CCTCTCTTGTAGTCTTCAT
neg_188_rand_9	CATCTTGTCGTTCCGATTC
neg_189_rand_1	GAACGTGAGAGAAAATCGA
neg_189_rand_10	CGGCACCGCTTATTTCTTA
neg_189_rand_2	TTCGCCCGTGGTGCCTCGT
neg_189_rand_3	TGCGACCGGTGGGGATATC
neg_189_rand_4	AAAAGGATGTCTGCAACAT
neg_189_rand_5	TGCGTTCTTGACTAGCGCT
neg_189_rand_6	TGAAATAGCGACAGGAGTA
neg_189_rand_7	CGTAGACATGAAGAATTGA
neg_189_rand_8	TTGCGCCATGTGGAGGATC
neg_189_rand_9	GGCCGAACGGGTAAGTTAA
neg_19_rand_1	ATCGGACGTATCTATAGTT
neg_19_rand_10	TGCAAGTGCCCACCATCTG
neg_19_rand_2	TGGGGGCAAAGAAAGATGA
neg_19_rand_3	TCAGTTGGCGGGATTTGGT
neg_19_rand_4	CATATAAGATATTTAGTAT
neg_19_rand_5	GTAATACCGCTAATGAAAT
neg_19_rand_6	TTTGCTTGTTTTACCAGGA
neg_19_rand_7	GAAGCGCTGGATCGACCCC
neg_19_rand_8	TCATTTCCGGCGCCTCGAG
neg_19_rand_9	TCGTGGCTGCAGGGAGGGC
neg_190_rand_1	ATATTGTTCTCAACTTATG
neg_190_rand_10	GCCCCCGTCGACCACCAGG
neg_190_rand_2	CAAGCCAAGTGTTATCCTT
neg_190_rand_3	AAGACCTGGTTGGGACGCG
neg_190_rand_4	GAATCTGTGACCTTTTCTG
neg_190_rand_5	GTGGGTAGACAGTTATGTG
neg_190_rand_6	TGGGTAGGAAGACTTATAA
neg_190_rand_7	TCGGCTCGAAATGCTCCCC
neg_190_rand_8	CGAGCCGTATTAAATGTGG
neg_190_rand_9	GCCATCCCGTGTGTGCTCG
neg_191_rand_1	TCTTCTACCCGTAAGGCCC
neg_191_rand_10	GCGCGTATTTAATACTCTT
neg_191_rand_2	AGGCACACGGGGTACAGGA
neg_191_rand_3	CCGTGCACGTGACCTTCAA
neg_191_rand_4	TCTCGGAACTTGGGCATAG
neg_191_rand_5	AGGGTGAGAGCGTGGAAGA
neg_191_rand_6	GGATTATGTTCGACTAAAA
neg_191_rand_7	AGGCTAGTTAGAATAAGGT
neg_191_rand_8	CGGTATGGAATAGCGAGGG
neg_191_rand_9	TTTAAATAGAAGGCCCGAA
neg_192_rand_1	ATAGTCACACCTACGGTCT
neg_192_rand_10	GAGTAGCGGCAGTCACTTC
neg_192_rand_2	TGCGTGGGATTGAGGTAGA
neg_192_rand_3	CGCGCTCTCCTTGGTGTGT
neg_192_rand_4	CTTTCTGTTTTCTCCATCT
neg_192_rand_5	TAGGATTCCCACTTCTGTC
neg_192_rand_6	CCGCTGCTTGCACAAGCTG
neg_192_rand_7	CCGATCGACGGAGGTCATT
neg_192_rand_8	TACCATAGAGTGAGATCTC
neg_192_rand_9	ACAGTCTTGCGGCGGTCCC
neg_193_rand_1	GTTCGGTATCTGGATAGAC
neg_193_rand_10	TATCGTCTCCGATCTGTCC
neg_193_rand_2	CTGAGAGAGGGTCTGCCAT
neg_193_rand_3	GCATCATGTAGTGGGAGAA
neg_193_rand_4	GAACTCCGCTTCTATTAGG
neg_193_rand_5	TGGCAGACCACGGCATCAG
neg_193_rand_6	GGCGAGGGTGCCGTCATTC
neg_193_rand_7	GAGAAAGGGAAGTAGATAC
neg_193_rand_8	GTGAGTCATCAAGACTGGA
neg_193_rand_9	CGAACAGGCTAGAATAGTA
neg_194_rand_1	GAGGAACCGCAGGAGGGGT
neg_194_rand_10	AGGGAAACGGTCACATGTC
neg_194_rand_2	ACGGTCCGCATCTTCCGCC
neg_194_rand_3	TTACGGTAGCGTTTATCTG
neg_194_rand_4	GGTTATGTATTCAGCCGTG
neg_194_rand_5	AGTGGAGGTGGTGCTGATG
neg_194_rand_6	TTAGTCTGGGGTAGATATT
neg_194_rand_7	CTAGGAAGGAACTATTGTG
neg_194_rand_8	TGACTTACAGGTGAACCAG
neg_194_rand_9	TTACGTGGTGTGCTTATTC
neg_195_rand_1	CAGTATCCTGTCCCTACCA
neg_195_rand_10	GTTCTCCCTTCTTAAGCAA
neg_195_rand_2	ACTCTTTTGCAGCTTGTCG
neg_195_rand_3	AGGCACTCCGGTCGGTGTG
neg_195_rand_4	AGGCAGATAACAGTCACCC
neg_195_rand_5	CAGTAGACGTCGGGGAGTT
neg_195_rand_6	TGTTCGCGTTGGGTTGACT
neg_195_rand_7	CAGCATTGATATTAATAAT
neg_195_rand_8	GGGCGAGATAATTTGCTGA
neg_195_rand_9	TGTGAGAGTCCGCTTAGGT
neg_196_rand_1	AATCAGTTTGGTGTCGTAG
neg_196_rand_10	TATACCGCAGGTGTGAGCC
neg_196_rand_2	TGGTCCCGCGGCTGCCCCC
neg_196_rand_3	GTCCGTTCGATCGGCGCGG
neg_196_rand_4	TAGTTGCAGAACTGCTATC
neg_196_rand_5	CTGGCTTACCAACAGCTGT
neg_196_rand_6	GCTCCGCTTGAATCGTCGG
neg_196_rand_7	AAAGAGAGGGGACGTGCAA
neg_196_rand_8	AAGGGAGGAGGGTTGTCCT
neg_196_rand_9	GCCTACAGCACCTCCTTCC
neg_197_rand_1	CTGTGGGTTCCTGGATCAA
neg_197_rand_10	GGTGGGTGTTGTACCGCGG
neg_197_rand_2	TATCTGGGAGGTCTGATTG
neg_197_rand_3	GTTTACCACTGTCCGAAGC
neg_197_rand_4	GCCACTGGAGGTTATGGCC
neg_197_rand_5	GAAGAACGCCGAAGAAGAA
neg_197_rand_6	GACAACCCGTTTTCAAAAT
neg_197_rand_7	TGTGGAACCCGATCCAGGA
neg_197_rand_8	ATTTATTAGCCCCACTCGT
neg_197_rand_9	GAAGGGTCACTGCTTGCGC
neg_198_rand_1	GCTTACAGGCGAGACCCGG
neg_198_rand_10	GGCATGGTTGCCTTTGCCA
neg_198_rand_2	CAATGATACTGTCATAAGG
neg_198_rand_3	TCACCCGCTTCCATTGTAG
neg_198_rand_4	CCGACCGCTCAGGTTACAA
neg_198_rand_5	TTCCAGCGTATTACGGGGC
neg_198_rand_6	TGCCAAAAGACAAAACCCG
neg_198_rand_7	GGCACCGTCGGGATTAAAT
neg_198_rand_8	ATGATGCTCGGAGAGTCAT
neg_198_rand_9	TAGTAAGGGATCCAGTATA
neg_199_rand_1	AGACGGACTCTAAGGTCCG
neg_199_rand_10	ATGTCTAAAGGTGGATCGA
neg_199_rand_2	CGTAGCTGCAACCTGGACT
neg_199_rand_3	GTACTCCAAAGCTGGAGAG
neg_199_rand_4	TATTCTTCACCAGTGTGAA
neg_199_rand_5	CTTAGGTTTTCCTCTCAAT
neg_199_rand_6	GGGTGGTAAGAAAGTTTAC
neg_199_rand_7	GACTGGTGAGGTATGCACC
neg_199_rand_8	TTTCCGTGGCGCGTAATCG
neg_199_rand_9	GATGGTATCTGTGGGAGAG
neg_2_rand_1	TGTAGTAAGTTTTAACAAT
neg_2_rand_10	CCGTCAGCGCGCCGGCCCG
neg_2_rand_2	CATTTGGCACTGAAGTCAT
neg_2_rand_3	ATGACCATAAGAACCGCAT
neg_2_rand_4	GATGCGGTAGTACCAATAC
neg_2_rand_5	TTTCTATGACACTACGTAC
neg_2_rand_6	GGCATGCGGCTTGGGCGAC
neg_2_rand_7	TCAAGCTTACATATATAGA
neg_2_rand_8	CCAGTATGTTGGTTCTGCA
neg_2_rand_9	GACCTCGTCGACCCTGAGT
neg_20_rand_1	TTACGATTAGCGATATACT
neg_20_rand_10	TGTCCCCGATTTAGACCCA
neg_20_rand_2	ACCTCTTGGATCCACGGGA
neg_20_rand_3	GCCCTGCTCGGCTCCGCTT
neg_20_rand_4	GGCTACGATCTGTCTCGTC
neg_20_rand_5	GAAGAGAGCCTCGAGACGG
neg_20_rand_6	GAGACAGAGGGAAACGATG
neg_20_rand_7	GCGTCTGATCCTAATTTAT
neg_20_rand_8	TAGCTTCGTGGTTATGCAG
neg_20_rand_9	ACACACGAGTTCCTAGTTC
neg_200_rand_1	GCAGGGTTATGGACAGATG
neg_200_rand_10	AGTTGCAGCGAAAGCTGCT
neg_200_rand_2	TTGGTGAAGGCTGTAGCGG
neg_200_rand_3	TTCTCTCATCAAGTAAATT
neg_200_rand_4	CTTCCTCAGTGATTGCTCA
neg_200_rand_5	ATTGGAAAAAGGGAAATTG
neg_200_rand_6	GGTTCAGTGCTGCTACGTA
neg_200_rand_7	GTATGACTACTGGTCAGTT
neg_200_rand_8	ATGTTATCCTCATTCTCTT
neg_200_rand_9	CATGGATTCACTTGACCTA
neg_201_rand_1	GCCATCCATCAAAAAGTTA
neg_201_rand_10	AAGGAGAGAAAGACGGGGC
neg_201_rand_2	TGAGACAGCCCACGTCTTC
neg_201_rand_3	ATCAGAATAATTCCCCATC
neg_201_rand_4	TGCTAGCCAGTAATTTGCA
neg_201_rand_5	TTTAAAGTCCGAACATTCA
neg_201_rand_6	GACTACTAGTTGCCTTAAT
neg_201_rand_7	AACAACCTTCCATACATTA
neg_201_rand_8	GATGGTTTACATGGTGGTA
neg_201_rand_9	AGCGGGAGAAGGAAACACA
neg_202_rand_1	CAACACTTACAGTAGAAAT
neg_202_rand_10	CGGTTCTGCCTCCTCGGGC
neg_202_rand_2	CATCAAACACACGTGAGTC
neg_202_rand_3	TTCCGAATTTGGCAGTCAG
neg_202_rand_4	GCAAGTCCACTTACCTATG
neg_202_rand_5	ATACTTATTTGTGTTCGGG
neg_202_rand_6	TGCCGGTATTACGAGTATG
neg_202_rand_7	TTACCACAACTCCAGCTAT
neg_202_rand_8	GGTCTAGGGCGCTACTGTT
neg_202_rand_9	GTGATGTGTCGTTTGTGCG
neg_203_rand_1	GCACCTTACCTCCGGCCTA
neg_203_rand_10	AGATTTCTGCACCCAGAGC
neg_203_rand_2	GGGTGGGGAGTCAAATGTC
neg_203_rand_3	TATAAATGGGACCTCCATA
neg_203_rand_4	TCAACCACCACCTGTAAAA
neg_203_rand_5	AGTGTATCCCAGAGCTGTG
neg_203_rand_6	AGATTGCTGCACAGCGTCT
neg_203_rand_7	TCGGAACCCTCCACTCAGC
neg_203_rand_8	CGTCCCCCGAACTAACTGT
neg_203_rand_9	TATTGAACAGCTCCGACTT
neg_204_rand_1	AGCTGTACATGCGTACCCC
neg_204_rand_10	AGCTCGAGTGTTAGATAGG
neg_204_rand_2	GGTCATTAGTAGAGAAGGG
neg_204_rand_3	TATTGAAAATCTGGGGCTA
neg_204_rand_4	TGCGAAAGACAAAGGGTCG
neg_204_rand_5	TTGCGAGAGAAAAGTCCGC
neg_204_rand_6	AGCGCGATGAGGAGACCCT
neg_204_rand_7	GGCACAGGCCAGCGGGCGC
neg_204_rand_8	GATGACATCCTGGATTGGG
neg_204_rand_9	GTTAATCGCCGTGAGAGGG
neg_205_rand_1	AGGTATATAAAATAAAGCA
neg_205_rand_10	GGGGTCGTACGGTGTCAAT
neg_205_rand_2	ACTCCCACGTCTAGATCTC
neg_205_rand_3	ATAGCCCAAGAAGAGGCTC
neg_205_rand_4	CGCCCTGCCCTGCTGCAGC
neg_205_rand_5	CCCCTGACGCGTCCGGGCC
neg_205_rand_6	CGCCCTCCTCTAGTCTGTC
neg_205_rand_7	TAGGCACAAAAATTCCACC
neg_205_rand_8	GAATTTACAAAAGATCTGA
neg_205_rand_9	ATTGGCCACTGAGCTGGGT
neg_206_rand_1	GGCCAAGGTCAACGCCGCC
neg_206_rand_10	TTTTCCCTAGTATGTTGTG
neg_206_rand_2	TGTCGACCGGTTGCCAAAG
neg_206_rand_3	AAGGAGAAGTAGTAAAAGA
neg_206_rand_4	TACCTCCCCCACACTTCCT
neg_206_rand_5	GGCGCACGGTGACCGCAAG
neg_206_rand_6	CAAAAGCAGTTCTTCTAGG
neg_206_rand_7	CGGAAAGAACGAGTGGCCC
neg_206_rand_8	GGCTAGCAGGGATCCCGCC
neg_206_rand_9	TACATAGCATTTCCATTAG
neg_207_rand_1	ATTATCCTATAATTTTAAC
neg_207_rand_10	CCTAATTGATTTCATCGTG
neg_207_rand_2	GTCGTGGGCTGTCTCTATT
neg_207_rand_3	CAATAGCCGTGGTGTAGTG
neg_207_rand_4	CGTCGCGTATACCGACAGT
neg_207_rand_5	CAACGACCCCCTCTTCCGG
neg_207_rand_6	TGATTGGTTCTCACGAACC
neg_207_rand_7	GTCCTTTCAGGGGCCCCGC
neg_207_rand_8	ATCGCTAAAGGGGATTTGA
neg_207_rand_9	GAAGGAAGTAAACAGCAAC
neg_208_rand_1	ATCCAACGCCTAGGTAGGA
neg_208_rand_10	TGACCTGTACAGTAACGGT
neg_208_rand_2	GTCCGCGATGAATTTTACT
neg_208_rand_3	GGGGTATAGGAGGAAAGTT
neg_208_rand_4	ACACAAAGCGAGGAGATAG
neg_208_rand_5	AAACAATTGACTCCCGAGC
neg_208_rand_6	GTGAGCTCTCAATTAGTAG
neg_208_rand_7	GTGAGCCGATACTTTCAAC
neg_208_rand_8	TACAGCGCTGAGGGATCCC
neg_208_rand_9	AATATTGTCGATTAAGAGG
neg_209_rand_1	GAGTGAATGCCCCTGATAC
neg_209_rand_10	AAAAGAAATATGCCTGAGG
neg_209_rand_2	ACTGGTGTGGCTCAGATCA
neg_209_rand_3	ATTGTAATATTAATGTACT
neg_209_rand_4	TTCGCCTATCTACCCACGT
neg_209_rand_5	TTCGATTACCGTTAAGTCT
neg_209_rand_6	GTAGTTTGGCTCTTCGGTT
neg_209_rand_7	ACGACTATCCTACAGTAGA
neg_209_rand_8	AGATGCAAGGCGAAGGTTC
neg_209_rand_9	GTATGCAGAAACTGTGAGA
neg_21_rand_1	TAGATGGTGACGCTCGGTG
neg_21_rand_10	TGAAATGCCTGAGAGGAGC
neg_21_rand_2	GCAGTTTACCTTGTACGTA
neg_21_rand_3	TGCTCTTTCGTTGCTTATT
neg_21_rand_4	CTTAACTATTGTATAACTT
neg_21_rand_5	CTAACCGGCGTCGCGCTAC
neg_21_rand_6	TCGCCCCCGACCGCTCGGT
neg_21_rand_7	TTGGCTTCTCCGCCCCGGT
neg_21_rand_8	GTGGTCATACCAAGGACGG
neg_21_rand_9	CCTGTTAAAGAACTATGCT
neg_210_rand_1	TAACCAGAGTAGAGATGAA
neg_210_rand_10	TCACCAGAATGCCGCTGAG
neg_210_rand_2	ATGACTCATGGGTTTTAAT
neg_210_rand_3	AGAATAAACGGAGCGGGTG
neg_210_rand_4	TGGTACTCTTCTGTTGGCC
neg_210_rand_5	TGGGATAACTTAATCGGAA
neg_210_rand_6	TATCGGCACATTGGTGCGA
neg_210_rand_7	TTAACACAACGTGGGGGAG
neg_210_rand_8	CAGCGTGTATAACGGAGGG
neg_210_rand_9	GATTGCACTGACTGCCGCC
neg_211_rand_1	CAAATACGATGGGCGCCGG
neg_211_rand_10	ATCGAGGAGTTAGTGTAAG
neg_211_rand_2	TCTTCCTCGCCTCCCTTTT
neg_211_rand_3	CCTTGATGAGCACGCCCCC
neg_211_rand_4	AATTTAATGGTACGGCAAT
neg_211_rand_5	ACTCTATCACAAATCGTAT
neg_211_rand_6	TCGATGGGTAGCGATTTGC
neg_211_rand_7	CCTCCTCTCCAGCCGCCCC
neg_211_rand_8	GCTGGCGAAGGGAGATCGC
neg_211_rand_9	TCTGCGCAGAGTCCGCACG
neg_212_rand_1	GGTGAGGAACAAGTAAAAC
neg_212_rand_10	TCGAATTCTCGATTGCGGT
neg_212_rand_2	GGGACCGTGAGTCCCGAAG
neg_212_rand_3	TGAGAGGGGCGATGGAGAG
neg_212_rand_4	GGGGCGGGATGGTACCCGT
neg_212_rand_5	CGTGGGAGAGAGGCACTAC
neg_212_rand_6	GCATTACCTGCAGCGTGCT
neg_212_rand_7	CCATTTGGGGCGGAGGGGA
neg_212_rand_8	GTCAGCCGAGCAGGAGGAC
neg_212_rand_9	GTGGCGATGCGACTGCGCC
neg_213_rand_1	CATTAACTTATATTACACT
neg_213_rand_10	ACTATTACATTTTACCGTG
neg_213_rand_2	GAATAAATGATATGCTATA
neg_213_rand_3	GATAATGTCGTGACTGACA
neg_213_rand_4	GGCTTGCTCCCCCCGCAGC
neg_213_rand_5	GCACAATCGTCATGTGCGC
neg_213_rand_6	CGATGATGGCATACCCATG
neg_213_rand_7	CCGTCCTTTGACTCCCCTC
neg_213_rand_8	AGACTCCTCCCTTAGGAAC
neg_213_rand_9	AGGTAACCAGTAACGATGG
neg_214_rand_1	TGATCATCGTACCGGTGTT
neg_214_rand_10	GGGCAGATATGAGGAGGCT
neg_214_rand_2	GGAACCTGGGCTGCCCGGG
neg_214_rand_3	TCCCCATCTAACCAGGGTC
neg_214_rand_4	TCCGCTGTCCCCAAGTGAC
neg_214_rand_5	GGTAGTCACAGGGGGCTCG
neg_214_rand_6	GGGAGCGCGGTACGGGCCG
neg_214_rand_7	GCGCGGATCACCCGGCCCT
neg_214_rand_8	AAAAGCAGTAGTTAAAGAT
neg_214_rand_9	CGAAAAATAGGATTTGATT
neg_215_rand_1	ACCGGGAGGTGAAGGGTGC
neg_215_rand_10	TATGTTATAAATCTGGTGG
neg_215_rand_2	AATTATCTTAGAGGCCGGA
neg_215_rand_3	GAGCAGCTATGTCGCTGAG
neg_215_rand_4	CCACCCGTTCCCGGGATGT
neg_215_rand_5	CGCGCCTCCCTGCGTCGAC
neg_215_rand_6	GAGGTGGCGCGTGTATGAA
neg_215_rand_7	AGTGCACACCCCTTACAGC
neg_215_rand_8	ATTTAAAACGATGTATCTT
neg_215_rand_9	GCTATATAACGTTGTTGAT
neg_216_rand_1	AGTAAGATTTTCCAAACCA
neg_216_rand_10	ATAAATACTAACGGTTCCG
neg_216_rand_2	TCGGTTGCCGATCCCGGAC
neg_216_rand_3	CGCCAGTGGACCGACTCAG
neg_216_rand_4	CTCTGAACACCGGCGGCAC
neg_216_rand_5	CAGGGGCAAGTGACTGGTC
neg_216_rand_6	TGACCCCGGAACGGCGGAC
neg_216_rand_7	TCCATAGGGGCCCGGCTGA
neg_216_rand_8	GCAGTAAAGTGCGACAGCG
neg_216_rand_9	TTCGTTTGGGACTACCAGT
neg_217_rand_1	GGGATAAGACGTTCAATTA
neg_217_rand_10	CTGGCTGCTTCCTAGCCAA
neg_217_rand_2	CCTCCCTTGCCGCCCCATG
neg_217_rand_3	CGCACCAAGAAAGGGGAAT
neg_217_rand_4	GGGGATATGGTAAGGGAGG
neg_217_rand_5	TTTGGGGGGGTTGAATGCG
neg_217_rand_6	TGGTGCACTCAATACTTTC
neg_217_rand_7	ATCTTTTGGCGGATCGTCG
neg_217_rand_8	ACGGGCGATAGAATCATGT
neg_217_rand_9	CTGAACCGGATGAACCTGG
neg_218_rand_1	CCGTGATGAAAACATACTG
neg_218_rand_10	TCGGTCGCAATTCGCTCCT
neg_218_rand_2	GCGGGATTTTGAGCTTCGG
neg_218_rand_3	AACACAACCTTATGGTTCC
neg_218_rand_4	AACGTTCAGTAGGCAGCCG
neg_218_rand_5	GAGCGTTAGCTTTGACGGA
neg_218_rand_6	AGTAACGGGCCCCTAGAGC
neg_218_rand_7	GGGGCGACCTGGGCCCCTA
neg_218_rand_8	CATGGGACGGTATTGCAAA
neg_218_rand_9	GTGCTAACCAGGGAGTACC
neg_219_rand_1	CTCCGACTACGCAACTGCT
neg_219_rand_2	GCGAGAAACGCCCAAAGGC
neg_219_rand_3	CTAAGGAGAGGCTCTTGCA
neg_219_rand_4	GTTGACGGGGCCATGACGA
neg_219_rand_5	CGGAGGCACGTAGAGCGCC
neg_219_rand_6	GTACTCTAGTTAGATTTAG
neg_219_rand_7	GTATCGACCGCCGCCTCAT
neg_22_rand_1	CGGGGATGGGAACATCTTT
neg_22_rand_10	CGTGCGACCGGGCAAGCCG
neg_22_rand_2	GGGGCTAGGCGATGAAAAG
neg_22_rand_3	CGTATTGTGGATCGACCTG
neg_22_rand_4	TGCCATGGCAACCGAGGCA
neg_22_rand_5	TGCAGTCAAGCGGCCTGAC
neg_22_rand_6	CTCTCGAACCCTTCTCGTA
neg_22_rand_7	TAAGGCAGGGGAAGCGAAG
neg_22_rand_8	AGCAATTTGAGTGCTCCCT
neg_22_rand_9	TCAGGACGTAAAGGCTATA
neg_23_rand_1	TCGCGGTGCGTGCGGGGGG
neg_23_rand_10	TTTCGAGTTCTCCTCACCC
neg_23_rand_2	GCCCTTCCCGATACGCGCG
neg_23_rand_3	CCTAATCTTAAGATGCCAG
neg_23_rand_4	CGGTAGAGTAGGTGCCCTA
neg_23_rand_5	TGTCGGGGGGCTAATGACT
neg_23_rand_6	TCCTCGACGTCCGGTCCCC
neg_23_rand_7	CCCCGTTCCGCCGGCGGGC
neg_23_rand_8	CAGGCTGTCTTGTGGGTCA
neg_23_rand_9	GGTGTTTTCCAGCTTCTTT
neg_24_rand_1	AGGGAGGAACGAGGGTGGT
neg_24_rand_10	GGCACACGAGAACCGGCCT
neg_24_rand_2	AACCGGCGGGGACGGTATC
neg_24_rand_3	GGCGGCGGACTCTTAACGG
neg_24_rand_4	GAGTTCCTAGCGCCTTAGT
neg_24_rand_5	CTGAGGATCGTGTCGCCGT
neg_24_rand_6	CTCTACCGCGCCAGGCCCT
neg_24_rand_7	GTGGGCACGTATGGCGATA
neg_24_rand_8	GATAGGGGGGAAGAGCGTA
neg_24_rand_9	TGGCGGGCGCGAGGTCGTC
neg_25_rand_1	AGCCCCTTACTAGGGGCGC
neg_25_rand_10	ATCTTGACCAGACCACCCA
neg_25_rand_2	GCGGGGAAAGGCACGCCAG
neg_25_rand_3	TTCTGTACCCCGGAATGTC
neg_25_rand_4	GGTCCCAATACGGCTGGGT
neg_25_rand_5	CTGGGCCATGCTTCATGCA
neg_25_rand_6	ACTTCCTCGCGCCTGGGAA
neg_25_rand_7	AGTTGCGTCTGTCGGAGAG
neg_25_rand_8	GTATGTCTTTTCTAGCCCA
neg_25_rand_9	ATTAGACAGGACGGGACTA
neg_26_rand_1	CCAGTTGGTTCGCACGATA
neg_26_rand_10	GAGATGTCCCTCCTCCGTT
neg_26_rand_2	GTTGGGCCGGCGACGCCGA
neg_26_rand_3	TCATCCGCCCTGACGCGCC
neg_26_rand_4	GTTCCTTAGTTTTAACCCT
neg_26_rand_5	AGAAGCTGTTGCGGAGCTC
neg_26_rand_6	AGCATCTATTGTCCCGTTC
neg_26_rand_7	TGCCTGCTGTCCCATGTAC
neg_26_rand_8	CAACTTCGGCTCTCCCTAA
neg_26_rand_9	GCGTCCCGTCTTTCTGCTC
neg_27_rand_1	TAGGTTTACCTGGGGTCGC
neg_27_rand_10	CGAATCGGCGGAGCCTGGG
neg_27_rand_2	CCCCCTCCTACGATCCCAC
neg_27_rand_3	GGTCGGTCTTCTCGCCCGC
neg_27_rand_4	TCACTCCCATCTCGTCTTG
neg_27_rand_5	TCCGCTTGGGCATGTGGCC
neg_27_rand_6	CGCGCACCCCGAGACCGTG
neg_27_rand_7	AATACGGGGATTAACCAGG
neg_27_rand_8	TGGTTGTGTTGAATCCTTG
neg_27_rand_9	TGTCGACCGCCACCCGGGT
neg_28_rand_1	GATAGTCTAACAAACGTTG
neg_28_rand_10	CGCGTTTACATAGAGTCGG
neg_28_rand_2	GCCACGTTGTGGGTACCAG
neg_28_rand_3	GCATGGCCGCCCTCCTGTT
neg_28_rand_4	TAGCGATTGCTCTAATTAC
neg_28_rand_5	TCGTATACGGGGTCTAATT
neg_28_rand_6	GGGTCCTAGCACTGAACGA
neg_28_rand_7	GGGGTATGCAAGTGAGAGA
neg_28_rand_8	AGGTATGACTGCTTACTCT
neg_28_rand_9	AGAAAGGAGAGGAATACAG
neg_29_rand_1	CGTAACCGGGGATGAGAAT
neg_29_rand_10	ACTTACAACGTGACTCTTA
neg_29_rand_2	CGGATACGCCGTTGTGGTC
neg_29_rand_3	ACAGAGACTGCCTTTCCTC
neg_29_rand_4	CGCCTGGGTACTTACCGGA
neg_29_rand_5	AATCTTAGACGGCACTTCG
neg_29_rand_6	GGGGGCCTGGGACATGGAG
neg_29_rand_7	AGTACGAGGCCAGCAGTTC
neg_29_rand_8	CTAAAATCAATCTTGCCTT
neg_29_rand_9	CGGGCAGTCCAATGAATAT
neg_3_rand_1	CATTCATTGGTCCTCCGGC
neg_3_rand_10	GGTTGTGTATCCTTACTCT
neg_3_rand_2	TTTCCGCCCACGCCTCGTC
neg_3_rand_3	TTCGGCCCCACATTCGAGA
neg_3_rand_4	ACTGAACTACGACTGCCTG
neg_3_rand_5	GTCTGTTTCTTGGCCTTTC
neg_3_rand_6	TTGTGGGCTCGTGGGGTGC
neg_3_rand_7	GGTTGGGTTCCCGTCTTTG
neg_3_rand_8	CCGGTGCCCTCCCGCACTC
neg_3_rand_9	CGCTTAGCTCAAAGTGCGT
neg_30_rand_1	TGTGCCGCCCCCGCTTCCC
neg_30_rand_10	CGCCTTTGCATGCGCTTTA
neg_30_rand_2	CGCCGGGCTGACAGCCGAT
neg_30_rand_3	GACCTGGGTGAAACACGAG
neg_30_rand_4	TGGAGTCGGGGGGTCGACG
neg_30_rand_5	AACCTGCGAAGTGTAGGGT
neg_30_rand_6	GCATCCGTGGATGGGCGGT
neg_30_rand_7	TTAGTTTCTATCATGAATT
neg_30_rand_8	CTATTTAGAAGAAATGCTA
neg_30_rand_9	TAATTACTTTCTACTGATT
neg_31_rand_1	AGAACCCCATCACCGAGGA
neg_31_rand_10	TGATGTCCTACGTGGTGGG
neg_31_rand_2	CCTAACATCGCGGGCGTCG
neg_31_rand_3	TCATCATTCCGAGAAAGGC
neg_31_rand_4	CAAAAGTGAGTCAAGACTG
neg_31_rand_5	ATATGCCCGGTGGTTCGAG
neg_31_rand_6	GGGACAGGGGTGGCAAGGT
neg_31_rand_7	AATGGGACGGGACTCCGGG
neg_31_rand_8	AATGATATAAGCATGAATT
neg_31_rand_9	ATGGGGACGGCTTCGTGTT
neg_32_rand_1	GTGGTTACGGCGGGAACCC
neg_32_rand_10	TCATCATAGGAAAGATCTC
neg_32_rand_2	CCATACAGATTAATTTATC
neg_32_rand_3	CCATCATTCTGCCGTATCA
neg_32_rand_4	CGATTGAGAACTTAGGATC
neg_32_rand_5	GATAGTGGTTAGGTGGAGG
neg_32_rand_6	CATGTTTCTGTCTCGAAGC
neg_32_rand_7	TGTCTGCTCACCCGCCTTA
neg_32_rand_8	GCCTCGCAAAAGGGTTAGC
neg_32_rand_9	TTTAGTAGGGCTACGCCCG
neg_33_rand_1	CGGGTTCGTCGGTCGTTCC
neg_33_rand_10	TGCTACCACCCCTAAAAAT
neg_33_rand_2	TCTTTTGGGTGTTCGCGTA
neg_33_rand_3	CATTCGATACTTGTACCCT
neg_33_rand_4	GCATGCGCCCAGCAGCCAC
neg_33_rand_5	GTACAACGAGCGTGTGCGT
neg_33_rand_6	CGCCCATTCCCACGGCCCG
neg_33_rand_7	CTTGTTGGTGCTAGGTTTG
neg_33_rand_8	GGCCGTTTCCCCCGACGCC
neg_33_rand_9	GGGGTGACCAGGTTCCGGT
neg_34_rand_1	TAGCAAACATACACACTCG
neg_34_rand_10	GGTTCTGACGCAGAGTTAT
neg_34_rand_2	GTCAGCTATGACACCCGAA
neg_34_rand_3	GCACTGTCGCGTTCAGGAA
neg_34_rand_4	CCAAGTATGAGTGGCTTCG
neg_34_rand_5	AGCAACGTCCGCCTGTTAT
neg_34_rand_6	GCCAAGAACCCTCTGCAAC
neg_34_rand_7	CAATGATTTAGGGTCTCAC
neg_34_rand_8	TGTTGTAACCTTACCCCCT
neg_34_rand_9	TTTGCCTCTATTTAATCTT
neg_35_rand_1	CTTGCTCGACTATGATGGT
neg_35_rand_10	TGTTGATTGTACGGGATGG
neg_35_rand_2	CTCTCGCGTACGTGTCGCC
neg_35_rand_3	GCGCGACGGCGCCCGGGCA
neg_35_rand_4	TTGACGACGCGGAGGGGCA
neg_35_rand_5	GGTCGAGAAAGCGACCATG
neg_35_rand_6	ATGTAGATACGTCGTGGGG
neg_35_rand_7	ACGAGGCCGAGGGACCTTG
neg_35_rand_8	GTCCCGTGGGCCTCCCGGA
neg_35_rand_9	TGACATTGGCGTGATTCGC
neg_36_rand_1	GTACCGCCCGTCACTACCT
neg_36_rand_10	TGCGGGACATCACGCAGGA
neg_36_rand_2	TCGTTAAATGGACATGCTG
neg_36_rand_3	CTCAGTATACAAGTGTCGT
neg_36_rand_4	CATGTAAAACATGAAGAAT
neg_36_rand_5	GCGGTTGGATTACCAAGTG
neg_36_rand_6	CTGCCAGAAGACTAAGTGC
neg_36_rand_7	GCACCGTCACTATCTCAGG
neg_36_rand_8	TATTGACCAACCAAGCTAT
neg_36_rand_9	AATTGTTGTAACCAGTATA
neg_37_rand_1	TGGGATTCGAGGCAGCTAT
neg_37_rand_10	ATCACGTCGGGGATAGGTC
neg_37_rand_2	CTCCGTTCCTGATGTTGGC
neg_37_rand_3	GGCGAAGCGAGGCCCGGGA
neg_37_rand_4	CCCGCACCGTCAGGACGAC
neg_37_rand_5	ACCGGTCGGGAGCTGACCC
neg_37_rand_6	GTAACAAGAATCGGTTCAA
neg_37_rand_7	TGATTTGTCATGAAATGTG
neg_37_rand_8	AATAAATGGCCTAGGTTAC
neg_37_rand_9	ACTTCCTTCCGCATTCATC
neg_38_rand_1	TGTAGTGACAGTAAGGGTA
neg_38_rand_10	TTGGAAAGTGTAATTTCAT
neg_38_rand_2	CGCGGGAGTCCACGCCCCG
neg_38_rand_3	GTCCCGGGGCCTCGCTTGG
neg_38_rand_4	GAGTGGGGAGGTCCCGGCC
neg_38_rand_5	CGGCGCAGGGAGGTGACCT
neg_38_rand_6	TACGCACCGAGACTACGGT
neg_38_rand_7	CGCCTGGTATGCATCTCCT
neg_38_rand_8	GTAATAATATGGATATGTA
neg_38_rand_9	TTATTATAGCATTATATAC
neg_39_rand_1	TCTCCGTCGGGGGCGAGGC
neg_39_rand_10	GATAGACGCTTGTTGGCGG
neg_39_rand_2	CGTAGTCTAGCACGGCCAT
neg_39_rand_3	CGTGTGCCCGTGGCGGCCG
neg_39_rand_4	TCCCTAGAGCGAGGAATTT
neg_39_rand_5	GTAATGTGGGATTGTAACG
neg_39_rand_6	AACCTCGAAAGCAGGTATG
neg_39_rand_7	CCACGAGGGACGAGGTGTA
neg_39_rand_8	CCGCCCCCCTGCTAACTAA
neg_39_rand_9	GACGAGCAGGGACAGGCGA
neg_4_rand_1	CAGGCGCAGCGGGGCAGCG
neg_4_rand_10	AACGCGTGGTAGGCGTCAA
neg_4_rand_2	CCCCCGGTAGCAGCCGAGG
neg_4_rand_3	CGTTGGCCCCGGAGCGGCA
neg_4_rand_4	ACTCTCAGGACACACTATG
neg_4_rand_5	AAAAGGGGGCCCCCTCCAT
neg_4_rand_6	GCCGAAGCTTGGACGGCCG
neg_4_rand_7	CGAGGGCGAGTACGCGATG
neg_4_rand_8	GGGGCACCACGTCGCGAAC
neg_4_rand_9	TACGTTGTCAGGGGAACTG
neg_40_rand_1	AAGGGACGTTATGTTATGA
neg_40_rand_10	CCCGAGCGGAGTCGCGCGT
neg_40_rand_2	ACTGTTATGGCAGTGGGAG
neg_40_rand_3	GTCTGAGGTATACCGCTCC
neg_40_rand_4	AGGGTCTGGTGTAAGCCTG
neg_40_rand_5	TCATCGGTCAGAAAGTGGA
neg_40_rand_6	TGTACATAGTCAGGTTTCT
neg_40_rand_7	GTCGCGGCGCATCGCACCA
neg_40_rand_8	TACAGACCTTCGCCCTATA
neg_40_rand_9	ATGAGGAATGGCACCTAGG
neg_41_rand_1	CCTTGACGACCGCAACCGC
neg_41_rand_10	CCACAAGGTTATCCGTCCA
neg_41_rand_2	AGAACAGGGAAATAGGCTC
neg_41_rand_3	TCAACTGTAGGGGTCGACA
neg_41_rand_4	TCATATACCCCCGAATGAT
neg_41_rand_5	GTTGTGTGGTCGTATGGCG
neg_41_rand_6	CGCTCCAGTCGTGTCCCCT
neg_41_rand_7	GGCTAACTTGCACTTCGGG
neg_41_rand_8	CCGCCTCGCGGTTCTGAGC
neg_41_rand_9	ACACCTGTAGATACCCTCT
neg_42_rand_1	CACTCGTCCGACCGCGTAC
neg_42_rand_10	GTGATTGTACTACCAAGTC
neg_42_rand_2	TCAAACAGCGGGGTTAGCG
neg_42_rand_3	CTGCAGTTTACCTTGCCTG
neg_42_rand_4	AAGTACTTGGGAGGCTGGT
neg_42_rand_5	GCCTCTTTGTACCGTCGTG
neg_42_rand_6	GGACGGAGTCATCTCGCCT
neg_42_rand_7	GCCGTGGTGGAACGCACCA
neg_42_rand_8	GCGAGAGTGCAGTCTTCAG
neg_42_rand_9	AGAGGTGGGAGGTCGCTGC
neg_43_rand_1	GCATTACAAAGAGTACAGG
neg_43_rand_10	TGGGCGCATCGATCTGGTC
neg_43_rand_2	GGGGTGGATGGCAGCGCAT
neg_43_rand_3	TCATAGTGGCCTGTTAGAA
neg_43_rand_4	CTGACGGCCGGACGGGTCC
neg_43_rand_5	TCCCAACGGCACCGCTCGC
neg_43_rand_6	ACAGACTTTCGTGGTTATA
neg_43_rand_7	TTATTCTCGTCCCCTCTTC
neg_43_rand_8	CTTAGGCTCCTTCTAATAC
neg_43_rand_9	GAGGGCGCCCGCCTCGTCG
neg_44_rand_1	GAGCGGGCCCTGCGTCCCC
neg_44_rand_10	TGCCCTGTCCGTCCCCCTG
neg_44_rand_2	AAGTTCGGGGAACAGAGAC
neg_44_rand_3	CCGGTGGGAGACGAAGCCC
neg_44_rand_4	CCCCGGGCTTCCTTGGGCC
neg_44_rand_5	TCTCAGACTTGTCGGACAG
neg_44_rand_6	ACCGGCGGCGTCGTCTCTT
neg_44_rand_7	CCCAACCGTCTGCCCGTTT
neg_44_rand_8	GGTGTAAGTTATCGGAGGC
neg_44_rand_9	ACGAAGCAGAAATTCGCGG
neg_45_rand_1	GGTGCTGGTGTTTCTGACG
neg_45_rand_10	GGCTCATCTTTGCGCTGCC
neg_45_rand_2	TCGGTTCAGCCTCAGTACA
neg_45_rand_3	AAAGCCAGCCGTAGATTTC
neg_45_rand_4	GTAATATGGAGTGCTAGGG
neg_45_rand_5	TCGCTGAGGTCGTAATGAA
neg_45_rand_6	GTACACTTTCGAAGATATC
neg_45_rand_7	GTATTCCCTAGCTGCGCTC
neg_45_rand_8	AGCCGCCGACCAGTCCTCC
neg_45_rand_9	CGTAGGCGCGGCGGCTGGG
neg_46_rand_1	AGGGCGGCGGGGATCAAGG
neg_46_rand_10	GCTCGATTTATGGGGATGT
neg_46_rand_2	TTCCTTGCCCATCACGGGA
neg_46_rand_3	GATATTCAATAGCGCGGTG
neg_46_rand_4	TGCGTGTCGTCTCGCGACG
neg_46_rand_5	CACTGTTGCGGACATCTGT
neg_46_rand_6	GGGTAGGTGGAGCGTTAGA
neg_46_rand_7	GTAAGTTGGCCGGGGGGAG
neg_46_rand_8	CTCCCACTACTTCCCCCAG
neg_46_rand_9	CGGCAGGAAGGGGCAGGGA
neg_47_rand_1	CGAACTCTGCACGGGAAAA
neg_47_rand_10	GCATAGTCCCCGAGGAGAC
neg_47_rand_2	GAAGGCGCGGACCGGGCTC
neg_47_rand_3	GGCGGGAACCGCCCGGTCC
neg_47_rand_4	CTCTAGTCTACCAACATAG
neg_47_rand_5	CTGTATTGTGTGTGGGCTC
neg_47_rand_6	CATGGATTTTCTGCTGCAC
neg_47_rand_7	TGAGGGGAAGGGGATAAAG
neg_47_rand_8	TTTGTTAAGCGGGAGGGTG
neg_47_rand_9	AATTGCGACGCCGTGGCCC
neg_48_rand_1	CAGGCCAGCGGCCGTGCTG
neg_48_rand_10	GCCCCAGCTTGGCGCAGAG
neg_48_rand_2	CGTTCCCGCCGTTCGTCCC
neg_48_rand_3	CCAGCCCGCAGCAAGTGCG
neg_48_rand_4	CCTTTAACTCCGAACCGCG
neg_48_rand_5	CGGTGGAGTGGTCCAGTAT
neg_48_rand_6	TGCGCCGGCGTGTAACCTT
neg_48_rand_7	GTAAGTACGGGACACGCAC
neg_48_rand_8	GGGCGTCTCTGGGATTGGG
neg_48_rand_9	AGCGATCGTTTGTCTCTGG
neg_49_rand_1	TGCGTCGCATCATTAACAG
neg_49_rand_10	GAGAGTAAGGCTCCCGCCA
neg_49_rand_2	GGACGTGCGTGTCTCCGTC
neg_49_rand_3	TATCAGCCTCCGTGGGCCG
neg_49_rand_4	CGCTTGGTTCGATTCGCCG
neg_49_rand_5	GTGTGGGCTTGCGAGTTGC
neg_49_rand_6	TTTGCATTTCACGAGCCCC
neg_49_rand_7	CAGATACCGCTAGACTAGA
neg_49_rand_8	ATCCGTATGTTTGTAAGGG
neg_49_rand_9	GACGTCGGACCCGTACGGA
neg_5_rand_1	CACGAGCTGCGTTGTAGAC
neg_5_rand_10	GGCGGCGAGAAGCTCGTCA
neg_5_rand_2	CCGCAGTCGGATCACCCCG
neg_5_rand_3	CCCCGCGCCTCTGCTTTGT
neg_5_rand_4	TGCCGGCGACCTATCTGAC
neg_5_rand_5	TACCTGCCTCCGCATCCCT
neg_5_rand_6	GGCAATGACAGTGACCCCG
neg_5_rand_7	CGCTGACGCGGCGCAGCTG
neg_5_rand_8	GCCCTTTAGCAGGGTGGCT
neg_5_rand_9	TCTCTTCACGGAGGAGGAG
neg_50_rand_1	GGAACCAGGAGATGCGACG
neg_50_rand_10	CCCACTGGCGCGGCACTGC
neg_50_rand_2	CCCTTTCGCCGAAGATCGC
neg_50_rand_3	TGCCATTCCTGCCCCCCCC
neg_50_rand_4	CCCCCGTGTCCCGCTCTCC
neg_50_rand_5	TTCACGAACGCGTCGCATA
neg_50_rand_6	GGGTGCCCGCGAAAGTAGC
neg_50_rand_7	GGTGTCTGTCGAGATGTGG
neg_50_rand_8	GAGGGTCAATGGCACCGCA
neg_50_rand_9	TGACGCTAGCGTGGGGAGC
neg_51_rand_1	ACCATCTGCGCGCTACCAG
neg_51_rand_10	AGATGGTGAGCACGGATGA
neg_51_rand_2	CAACGGGGCCGCGATCGCC
neg_51_rand_3	CCGGTGTGGCCGACAGATC
neg_51_rand_4	GAGGGGCAAGCATGAGGAA
neg_51_rand_5	TGACGCGGATCGTGGGGTA
neg_51_rand_6	AAGGGAACAGACGGGGTCG
neg_51_rand_7	CTGGGGGCTGGGGTGGTTC
neg_51_rand_8	TGCTGTTAGCGCTCGGGTT
neg_51_rand_9	GGGCGAGCAGGAGGTGGAG
neg_52_rand_1	AGGGGCTGGCGATGGAGGA
neg_52_rand_10	GTGGGCCTGATCAAAGGGA
neg_52_rand_2	GAGATGTCCCAACTAGACG
neg_52_rand_3	ACGCTCAGGAAGTGGCCGC
neg_52_rand_4	CGGCGATGGGGGGGTGTCC
neg_52_rand_5	TCGTCCGGCCGCTACGCGG
neg_52_rand_6	AGACATACTGACTTGAGAG
neg_52_rand_7	TTTATTTGTAGTCTAAGAA
neg_52_rand_8	GGAGACCGACTTCTGGTCT
neg_52_rand_9	GGGGCCTCTCCAGCCGGAG
neg_53_rand_1	CCATCCGGTCCACTAAACG
neg_53_rand_10	TGCTAGCAATGCTAATTAT
neg_53_rand_2	ATTAAGATGTCTAGGAAAC
neg_53_rand_3	TGTAGTGAAGGGGTTTCAA
neg_53_rand_4	TCTGTTTAAGAACTAGTTC
neg_53_rand_5	TTCCTTTAATGGATCTCTG
neg_53_rand_6	CCGTCCAAATTGTCGTCGA
neg_53_rand_7	CCCGCCGATCCGATCTCCA
neg_53_rand_8	GATGTCGATGGCGTTGGTG
neg_53_rand_9	AAAGTCCCACCTCCGCACG
neg_54_rand_1	AGGTGTCCCCAGCTCACCC
neg_54_rand_10	ACCCCGGGGAAAGAACGCT
neg_54_rand_2	TCGCCGCCTCTTGCCGTCC
neg_54_rand_3	TGAAGACTGAGGGGACCCG
neg_54_rand_4	GCGGAGCCAAGCCGACTGG
neg_54_rand_5	GGAAGGATGGGGAGACGAA
neg_54_rand_6	TCGGCGCCCTTCCTGAGCA
neg_54_rand_7	TGAATCCACGGGGAACGAT
neg_54_rand_8	AACCCGTTTAGGGTCGTAT
neg_54_rand_9	TCATGTGGTTGATCGGTTA
neg_55_rand_1	GCAAGGTAAGACCCAGCGA
neg_55_rand_10	GCGTGGGGAGGCGGCGTGA
neg_55_rand_2	CGGAAGGCCTCGCGGCAGG
neg_55_rand_3	CATGGGGTTTAGGGCGAAG
neg_55_rand_4	GCCGGCCAGAGAATGCGTT
neg_55_rand_5	GAGCACCCAGGTGATGTAA
neg_55_rand_6	CGCCTACACCGCTTTGCCC
neg_55_rand_7	GCACAACAATCTATTACGC
neg_55_rand_8	CGGTAAACAATCTACAGAC
neg_55_rand_9	GATAGCAACGGCAGGGTGG
neg_56_rand_1	GTTGGCGGGGAACGTCGCA
neg_56_rand_10	CGTCCGGAGTAACTGTCGT
neg_56_rand_2	GCGACGTCAGCGAGTACTA
neg_56_rand_3	AAAAAGACTATCGTGGATG
neg_56_rand_4	CTCGGACTGTCGGAACTCC
neg_56_rand_5	GGACGTGCGTGTGAGTCCC
neg_56_rand_6	CGTCAACTACAGGAGAGGG
neg_56_rand_7	AAGGGTGCGAGGGGACGAT
neg_56_rand_8	TTTTCTAGGGGGGGGCGTT
neg_56_rand_9	TGGACCCCCTCCCTCGTTG
neg_57_rand_1	CGCACTTGGGAGGAGGGCT
neg_57_rand_10	CCGTTACGCAGGTGCCGTG
neg_57_rand_2	GGGACGCGGTCCCCCGCCT
neg_57_rand_3	GGGGGCGGGCACCACGCAG
neg_57_rand_4	ATACAGACTAAATTCTGGT
neg_57_rand_5	TTGTATACTTAAGCGATGG
neg_57_rand_6	CACAAGAAGCTGACGATTA
neg_57_rand_7	TAGAGCCGCGTTGCTCGAG
neg_57_rand_8	AGACCGCCGGTGAGGGCGG
neg_57_rand_9	GCACTGCTCGGGCTGAAGC
neg_58_rand_1	CCACTCGTTATGATAGACT
neg_58_rand_10	GCGGTTACCAACTCATCCC
neg_58_rand_2	TCCTGCGGCAGCTTCCAGG
neg_58_rand_3	GGCAGAGGACTGTAGAGCG
neg_58_rand_4	CCGTTAGCCCCCTCCTCTC
neg_58_rand_5	AGTAAAATTTTACTGTTTA
neg_58_rand_6	CGTAACCTTCTTCCCACTG
neg_58_rand_7	ACTCGCTATCATCAAATAC
neg_58_rand_8	TCTCATTTCCTGGGACCTT
neg_58_rand_9	ATACGCCTAGAGGGATTTT
neg_59_rand_1	CGGCCGTAGCGCTGGAGCG
neg_59_rand_10	AGCTTACGCCAGTCGGTTT
neg_59_rand_2	GTCCCGGTCCCGGGACCGC
neg_59_rand_3	CGCGAGCGCTCGCCTCGCC
neg_59_rand_4	TATGTTCCGGCCTTGCTGT
neg_59_rand_5	CCTACCCGTTGAGTCTCCT
neg_59_rand_6	TTTGAAGTATAAAATACGA
neg_59_rand_7	TCCAGCCAATATACTCGCC
neg_59_rand_8	CTCGCTACCATCCCCTCCA
neg_59_rand_9	CAGTATGGGGACCACTCGT
neg_6_rand_1	TGGTGACCTTAGAGGTGAA
neg_6_rand_10	ATACTTCCCCCCAATGCTA
neg_6_rand_2	CTGGGAGGTCGAGAGAGCA
neg_6_rand_3	GGGGAGTAGTGAACGGGAG
neg_6_rand_4	TGCCCCGGCCAGCGCGGAG
neg_6_rand_5	GCCCGAGTGTAGAGTTCAC
neg_6_rand_6	CTCCTCAGCACACTGACGC
neg_6_rand_7	CGGCAGCCTCGTGAGGCTG
neg_6_rand_8	CCACCCGAACACGTCATTC
neg_6_rand_9	CTTTGGGGTTCAGGCGTGG
neg_60_rand_1	CCGGAACCGACGCTGACTC
neg_60_rand_10	ACCGACGTCCCCTACGCAT
neg_60_rand_2	GTGTGCGCCCAGTGTGGCA
neg_60_rand_3	GCGCGAGTATGACAGCGGA
neg_60_rand_4	GGGGCAGCGGTGGCCGGAT
neg_60_rand_5	ACGGGTAGAGTAAGTGCTC
neg_60_rand_6	TACGTAGGGGTGGGATGTG
neg_60_rand_7	TAGTGTGCGTCAAGAGGGG
neg_60_rand_8	TGTCCTTCCAGCCAATCTT
neg_60_rand_9	GGATCAGTCTAATCCATAT
neg_61_rand_1	GCAAGGTGCTGTCTCAACT
neg_61_rand_10	ATCGCGAGGTACTTAAGTA
neg_61_rand_2	AATGTAGGATAAGTAGTTT
neg_61_rand_3	TTTAATAAAGCGGTAATAT
neg_61_rand_4	GATTTTAGAGAAATAACAT
neg_61_rand_5	CTTTGAATGCGCGGAAGAC
neg_61_rand_6	TCCTGTCGTCAACACCTGT
neg_61_rand_7	TTTTCCGCTAGCTGGGAGT
neg_61_rand_8	GGCGCCGACGGTATATTCG
neg_61_rand_9	ACCTTCGGTGGCGGGAACC
neg_62_rand_1	GGTCAGGCAGTTTGACGTC
neg_62_rand_10	GACCACGGCCGTGTGCTGA
neg_62_rand_2	ATGCCTTGCGGTGCTTGAG
neg_62_rand_3	TGCCGCGGTTACTCAGGTC
neg_62_rand_4	GTAGTGAGAGGGGCGGGGG
neg_62_rand_5	GCGCAGCTCACTCTCCCGG
neg_62_rand_6	CTCGGGTTGGTAGGGTACC
neg_62_rand_7	GCTCGACGTCTTAGGCCAG
neg_62_rand_8	GTACGGCAAAACCGAAGAA
neg_62_rand_9	GACGGGCTCCACCGCGCAA
neg_63_rand_1	ATGCGCCCCGCTTTGAAGC
neg_63_rand_10	TGAATGTAAGTGTGGGGAA
neg_63_rand_2	GCAGCCGGGGAACCCAATG
neg_63_rand_3	ACGCTAGCGGATATCCCCT
neg_63_rand_4	CCCGCGTGTGTGCGTGGGG
neg_63_rand_5	GTTCGAATGCCCCCTCGGC
neg_63_rand_6	CGAAGGTTGCGAGAGCTGT
neg_63_rand_7	AAGCGAACAAAGAGGGTAG
neg_63_rand_8	CACCACCTACAGGAGGAGA
neg_63_rand_9	AGAATCTACGCTTCCAAAT
neg_64_rand_1	TACGCCAAGCTGACAAATA
neg_64_rand_10	GGAGTTCCTAGGTGTGGAA
neg_64_rand_2	TAAGACGACGGCGAGACTC
neg_64_rand_3	ACACTCCCTGGGCGCCGGC
neg_64_rand_4	GGAGCAGCCGGGAAGAGGG
neg_64_rand_5	TGAGATTAGTGATCAGACA
neg_64_rand_6	TTAAGAAGAATAAGGCGCG
neg_64_rand_7	AATAAAAGCGAAAGAGTAT
neg_64_rand_8	TCATAAATAAATCAGAAGT
neg_64_rand_9	AGAAACCAGGGCACGAGCG
neg_65_rand_1	TTGAACCTGTTTAGCAGGT
neg_65_rand_10	CTCGACACTTCGCTGAGTC
neg_65_rand_2	GCCTTGTGTTTGGTTTACC
neg_65_rand_3	GGGACAAGTCTTTATTCTG
neg_65_rand_4	CCCGGCACGACCTCTCCCC
neg_65_rand_5	ACAGCCGGTCTGACCAGTT
neg_65_rand_6	AAGCGCTTTCCTTCCCTCC
neg_65_rand_7	ATTATTCGTCTCTAGCTGC
neg_65_rand_8	TACTATCAAAACGTCAATG
neg_65_rand_9	GGGTGATTGGTGTGTACGT
neg_66_rand_1	ATTCCCCGTGGGGTAACGT
neg_66_rand_10	AAATTGTAGACTGAGGTAC
neg_66_rand_2	CTTGCCGCGCTCCACCCCA
neg_66_rand_3	GGAAGGCGGGTCAGGTGAC
neg_66_rand_4	TAGGACGAGGAATCAAGGG
neg_66_rand_5	GCTGGTCTTGGACGCACTT
neg_66_rand_6	GGATCGGCAGGGCACGCAA
neg_66_rand_7	GGGGTGGGCGGGCGACCAG
neg_66_rand_8	GTCAAGCAGGGGTGGGGGA
neg_66_rand_9	TTTGGGCCAATTATCGGAG
neg_67_rand_1	TTCTGTATGGAGTACATTG
neg_67_rand_10	TCAGGTCTATTTCATGCGT
neg_67_rand_2	GAAGGTCAAAGCCTTGTTA
neg_67_rand_3	GACCAGGAATAGGTTCCGG
neg_67_rand_4	TGGCTTGCTGAAACTAGGA
neg_67_rand_5	GGCAGCCCGCTTCGTTAGT
neg_67_rand_6	TTTCTCTCGCCCCCTCGCG
neg_67_rand_7	CTGGGGAGGGAGTGCTCAG
neg_67_rand_8	GAGTATCGCGGTGATCGCT
neg_67_rand_9	CGGCTCCGCGTCGTTGATA
neg_68_rand_1	TTCTTAGAGTGGGGGCAGC
neg_68_rand_10	CGTCCTCAACCCCGCCGCG
neg_68_rand_2	GGCCTGTGTACCGGATACG
neg_68_rand_3	TCGGCGTAGTGCGGGGCCG
neg_68_rand_4	CTCTGTGCCAATGCCGTGC
neg_68_rand_5	GCGACGCGCGGGGGGGCCC
neg_68_rand_6	CGAGACTGCGCGGTGAATG
neg_68_rand_7	CGAGTCATTACCCCGATAA
neg_68_rand_8	GGTGTACGCGTATTTACTT
neg_68_rand_9	TGCAAAAGGCTACTCTAAA
neg_69_rand_1	CTCGGTCTCGGACGTCGCC
neg_69_rand_10	CAGGTTTGCGGACCGGGAA
neg_69_rand_2	TTCTCGCTCAGTGGTGACC
neg_69_rand_3	GCCCGGGCCTCGCCGTGTG
neg_69_rand_4	GGGCCAGTGTTGTTGTACA
neg_69_rand_5	GCCACGGGGAGGCCGTCCC
neg_69_rand_6	TATTCGGATCGTCGGCGTT
neg_69_rand_7	CGGTCTTGTCACATTTGAT
neg_69_rand_8	GAGCCGCACACGCGCATGA
neg_69_rand_9	TTTCCACAGGATTCGGGAG
neg_7_rand_1	GCTTACGTTGGTTGACGGT
neg_7_rand_10	GTACGTGCCGCACATAGGC
neg_7_rand_2	GCAACAAATTAAACCTGAT
neg_7_rand_3	TACCAAAGATATTTAAATC
neg_7_rand_4	GAGAAGCGGATCGCACGAA
neg_7_rand_5	TAACAGGCGAAATGGGACA
neg_7_rand_6	GTCCGCCGGCACGAGCAGT
neg_7_rand_7	ACGGGTGAGAAACAGCGGA
neg_7_rand_8	TCCTCGGTTGGGGCCTGTC
neg_7_rand_9	GTCTTGTTTCTAGATTGGC
neg_70_rand_1	AAAACAGGGCATGCGAACG
neg_70_rand_10	TTCAGGAGCCACGGGTTAA
neg_70_rand_2	GGGGGCCCTTGCACCAGGG
neg_70_rand_3	GTCTGCCGCTGTAATCGCT
neg_70_rand_4	TAGGCAGGGGACTAGTTTC
neg_70_rand_5	AAGTTTTATCATCCCTGCA
neg_70_rand_6	GAGGGGTGAGACGACGGCA
neg_70_rand_7	GGCTGTCCGAGCGCTTTTA
neg_70_rand_8	GGGCTTTTCTGTACTATTA
neg_70_rand_9	GTAACTTGCTAGGCCCTCG
neg_71_rand_1	TATCGCGTCCACAACCCGC
neg_71_rand_10	AAGAGGGGAGTGGAAGGCG
neg_71_rand_2	CGGAGGAGCGAGAGAACGG
neg_71_rand_3	CCGGGTCTGGAGGGTGCAG
neg_71_rand_4	CGCTAGGAGCTGGATAAAG
neg_71_rand_5	TTGGCCGGAGCGCGTGCTT
neg_71_rand_6	GAAGCGCGGGATGGGCTAT
neg_71_rand_7	GGCGGGGGGTTCCGCCCTG
neg_71_rand_8	CGGTCTCGCCTAGAGGATG
neg_71_rand_9	GGGCCCAACTTGCGCTAGA
neg_72_rand_1	GATGCCCAGGGCTCCCTGG
neg_72_rand_10	GGGACCCCCTGGGTGGGCG
neg_72_rand_2	TCGCACCTGCTCGGACGGT
neg_72_rand_3	CGCCCGATAGCCGTCTCTG
neg_72_rand_4	GGAACACAGCGTTGAGGGC
neg_72_rand_5	CGGGCGGGATACGGGTATG
neg_72_rand_6	TGTTTGCCAGATCCAGTCC
neg_72_rand_7	CCTGACGACCGGCAACAAT
neg_72_rand_8	TGTGGGGGTAGCTGGCGTA
neg_72_rand_9	ACCAAGCGCTCGGGGGCAC
neg_73_rand_1	GCCGGGGGACGTCGATTGC
neg_73_rand_10	TCCGTCCCGACGCTTAGAG
neg_73_rand_2	CACCGCGCACGGAGAACAC
neg_73_rand_3	CGCAACGAACCACCGATCG
neg_73_rand_4	CCGCGGGGACCTTACGCAT
neg_73_rand_5	CGGCATCACCGATCCGGGC
neg_73_rand_6	AGGTTTCTTATCGCGCTCC
neg_73_rand_7	AAGGTAAGTTCCGGGCTCG
neg_73_rand_8	GCGAAGCGAAGAAGTAATG
neg_73_rand_9	TGGGGCGAGTCGATGTTGG
neg_74_rand_1	TAAAAGGTATGAACTGCTT
neg_74_rand_10	ACGAAGCCTTAAATGAACA
neg_74_rand_2	CTGAATATAATGTTTAGAT
neg_74_rand_3	AATTGCCAAAATTCGCTAG
neg_74_rand_4	GGTGGATGGGGGGTCGGGC
neg_74_rand_5	TTGGCATGATAGCTGGTCG
neg_74_rand_6	GGGGTGGGAGATGCCGGGT
neg_74_rand_7	AGTGGAAGGGGGACCTGTA
neg_74_rand_8	GTGGTAACGGTTATGAGCG
neg_74_rand_9	CGATTGGCCCTGCCGTAAT
neg_75_rand_1	CCAGTCCCAAATGATTGTG
neg_75_rand_10	TCTACGTGAGGACGCGTGC
neg_75_rand_2	GCACTCTCGCAACAGCAAG
neg_75_rand_3	CTCCTCTCTGCTTACGTAT
neg_75_rand_4	AGAGGTTGTAGGGAATTCC
neg_75_rand_5	AGGATATGAGTGTATAGCC
neg_75_rand_6	GATTTGAGGGTGGTTACGC
neg_75_rand_7	CTCCGCCACTCATGTTTGC
neg_75_rand_8	GGGCGCTTTCTTGCCGATT
neg_75_rand_9	GTAACAAGATGACCCCGCT
neg_76_rand_1	CGGGGCTTTGGGCGCCAGG
neg_76_rand_10	CATTAAACCTGCCGACCGG
neg_76_rand_2	GGCAGGGGGAGATACGGGG
neg_76_rand_3	GCAGCTGTTGGAGGTCGGG
neg_76_rand_4	CGACGTCACGATCACTGAC
neg_76_rand_5	CAAGCTTCGTCCATCAGTA
neg_76_rand_6	GAGCTGGTCGCTTATCTTT
neg_76_rand_7	AGTAACGGCCCAAGTCAGC
neg_76_rand_8	TAACCTTCCAAAGATTTCT
neg_76_rand_9	TTTTCCGACGACTCCTGTC
neg_77_rand_1	TAAAGAGGTCCAGTGCCCC
neg_77_rand_10	TGGCCGTGCTCACCTTCAA
neg_77_rand_2	TGGCGGAAAGGTGCGGCGG
neg_77_rand_3	CAACCGTGGTAGTCCATCC
neg_77_rand_4	TATGACCATAACTCTAGAC
neg_77_rand_5	TGTCCCATAACTTGCATGG
neg_77_rand_6	CTTGTTTGCCGACTAATTT
neg_77_rand_7	TAGTGGGAGAATGGTAGGC
neg_77_rand_8	GAATGATGGGTTGGGAGTA
neg_77_rand_9	GCGGAGCCGCGATATATAC
neg_78_rand_1	ACTAGCTACACACCTGACG
neg_78_rand_10	TGCCGCAATTGCAGTCAAT
neg_78_rand_2	GACTTGCGGCGCGTATTCA
neg_78_rand_3	TCGTTCCCCATGCCCGTGT
neg_78_rand_4	ATCGCGGTAGCTGTTAGGG
neg_78_rand_5	GTCGCTGACCGCCGCAATA
neg_78_rand_6	TAGCGGGAGAGCAGAGGAT
neg_78_rand_7	GGGAGAAGGTCGAAAGCGT
neg_78_rand_8	TTCTGGGGCCTCGGCGGTA
neg_78_rand_9	AGCAGAAATGTAAAGTCGT
neg_79_rand_1	GTTCAGCTATTCTGACTAC
neg_79_rand_10	AGTCGTTCTTCTCTTGCCA
neg_79_rand_2	GCAATCCTATGCACGGTAT
neg_79_rand_3	GGGTAGTGGAAGAGGGTAC
neg_79_rand_4	CTTCTCTCGCGCGAGGCTG
neg_79_rand_5	GGGACAGAAGGTGATGCGG
neg_79_rand_6	TCCTTCCTCATAGTCCGTG
neg_79_rand_7	TCTGGGAGCCATGAGACGT
neg_79_rand_8	TCCCCCGCTTGTTTAGTCC
neg_79_rand_9	GAGGGGGTGAACGGTGAGC
neg_8_rand_1	CTTCCTCGCACCTTGATGC
neg_8_rand_10	CCTCGGGGGGAGCCGGCTA
neg_8_rand_2	GTCGAATAATCTAATAGGC
neg_8_rand_3	GGGCAGCACGTCGGCCCCG
neg_8_rand_4	ACGATATGCTAGGGAGGGA
neg_8_rand_5	TTTCATACCCCTCGCAGGA
neg_8_rand_6	CTGGAGGCACCCTGGATGA
neg_8_rand_7	GGGACACTCGTGCTCCGCC
neg_8_rand_8	TGCCGGGCTGGTGAGCCGC
neg_8_rand_9	GGTCTGGCGGGCAGAGGGG
neg_80_rand_1	GCGGAAAGAGGGGGCGTGA
neg_80_rand_10	TTTCTTATATTCGTATTGG
neg_80_rand_2	TAAAGTGCGACGGCCCTGA
neg_80_rand_3	CAGTCACCCCCCGTGGCCA
neg_80_rand_4	GTACCCCGTTGTCAGTTTG
neg_80_rand_5	TGATAACAGGGGGGAGGCG
neg_80_rand_6	GAGGCCTGTGCCTTTCAGT
neg_80_rand_7	ATATAGAAGTAAAGGTTAC
neg_80_rand_8	AAGCGCTCCGGACTAATCT
neg_80_rand_9	TGACGTTGTGAAACCTTCA
neg_81_rand_1	CTACGGTCCACAGCTTTGT
neg_81_rand_10	AAGACAGCGGGTGATCGGA
neg_81_rand_2	AATCAGGAGTTCAAAGAAA
neg_81_rand_3	CCTCCTTCCTCGCCGTCGA
neg_81_rand_4	GGTACGTCCTTGATCCAGA
neg_81_rand_5	GTGTTTGATCTATTTCGCG
neg_81_rand_6	CGACTCTCGGGTGTGTAGG
neg_81_rand_7	CGGGAGTAGTGTTGTCGTG
neg_81_rand_8	TGTGTTGTTGTTAGGTCAA
neg_81_rand_9	GCGAAGTCAGTTCGGGGAG
neg_82_rand_1	CAGACTTGGCCGGAAGGAG
neg_82_rand_10	CCTGTCATATATCGCACCA
[truncated: 188 more rows]
