# Supplementary material for: Identifying essential long non-coding RNAs in cancer using CRISPRi-based dropout screens
Source: STAR Protoc. 2023 Sep 28;4(4):102588. doi: 10.1016/j.xpro.2023.102588 (PMC10550846; doi:10.1016/j.xpro.2023.102588)
Supplement: Table S2. Buffers to perform run-on reactions. Composition of buffers for run-on reactions, related to step 9 [file mmc2.xlsx]

## Sheet: Blad1
Primers	Comment	Structure	Sequence
PCR1-Fwd	PCR1 - amplify gRNA sequence		GAGGGCCTATTTCCCATGATTC
PCR1-Rrev	PCR1 - amplify gRNA sequence		TAAAATTGTGGATGAATACTGCCAT
Amplicon PCR1		PCR1Fwd-plasmid-gRNA-plasmid-PCR1Rev	GAGGGCCTATTTCCCATGATTCCTTCATATTTGCATATACGATACAAGGCTGTTACAGAGATAATTAGAATTAATTTGACTGTAAACACAAAGATATTAGTACAAAATACGTGACGTAGAAAGTAATAATTTCTTGGGTAGTTTGCAGTTTTAAAATTATGTTTTAAAATGGACTATCATATGCTTACCGTAACTTGAAAGTATTTCGATTTCTTGGCTTTATATATCTTGTGGAAAGGACGAAACACCGNNNNNNNNNNNNNNNNNNNGTTTTAGAGCTAGAAATAGCAAGTTAAAATAAGGCTAGTCCGTTATCAACTTGAAAAAGTGGCACCGAGTCGGTGCTTTTTTAAGCTTGGCGTAACTAGATCTTGAGACAAATGGCAGTATTCATCCACA…
PCR2-Fwd	PCR2 - add index and sequencing primer	p5-index-seqprimer-decko	AATGATACGGCGACCACCGAGATCTACACATCACGACACTCTTTCCCTACACGACGCTCTTCCGATCTTTGTGGAAAGGACGAAACACCG
PCR2-Rev	PCR2 - add index and sequencing primer	target-indexprimer-index17-p7	GTTTTAGAGCTAGAAATAGCAAGTAGATCGGAAGAGCACACGTCTGAACTCCAGTCACGTTTCGATCTCGTATGCCGTCTTCTGCTTG
Amplicon PCR2		p5-index-seqprimer-decko-gRNA-target-indexprimer-index17-p7	AATGATACGGCGACCACCGAGATCTACACATCACGACACTCTTTCCCTACACGACGCTCTTCCGATCTTTGTGGAAAGGACGAAACACCGNNNNNNNNNNNNNNNNNNNGTTTTAGAGCTAGAAATAGCAAGTAGATCGGAAGAGCACACGTCTGAACTCCAGTCACGTTTCGATCTCGTATGCCGTCTTCTGCTTG
