# Supplementary material for: Identifying essential long non-coding RNAs in cancer using CRISPRi-based dropout screens
Source: STAR Protoc. 2023 Sep 28;4(4):102588. doi: 10.1016/j.xpro.2023.102588 (PMC10550846; doi:10.1016/j.xpro.2023.102588)
Supplement: Table S3. Buffers for bead preparation. Composition of buffers to prepare anti-BrdU beads, related to step 19 [file mmc3.xlsx]

## Sheet: COLO_DESeq2_all
	baseMean	log2FoldChange	lfcSE	stat	pvalue	padj
ENSG00000161149.12_5_1	3114.86	-0.0155909	0.124947	-0.12478	0.900698	0.965719
ENSG00000161149.12_5_10	3142.13	-0.391582	0.133263	-2.93841	0.00329903	0.0285464
ENSG00000161149.12_5_2	3156.47	-0.177597	0.196562	-0.903518	0.366251	0.650465
ENSG00000161149.12_5_3	2035.89	-4.00507	0.3294	-12.1587	5.15917e-34	8.69033e-32
ENSG00000161149.12_5_4	5094.11	0.221987	0.120002	1.84986	0.0643341	0.244791
ENSG00000161149.12_5_5	4010	-0.0676653	0.135572	-0.499108	0.617703	0.833872
ENSG00000161149.12_5_6	4397	0.343163	0.166263	2.06398	0.03902	0.175741
ENSG00000161149.12_5_7	4043.24	0.242918	0.13808	1.75925	0.0785343	0.275215
ENSG00000161149.12_5_8	2926.77	0.0592401	0.151296	0.391552	0.69539	0.874718
ENSG00000161149.12_5_9	3784.11	0.055542	0.145759	0.381053	0.703164	0.877626
ENSG00000163597.14_2_1	2568.67	0.0770286	0.165439	0.465602	0.641501	0.847737
ENSG00000163597.14_2_10	2666.8	0.244992	0.154553	1.58516	0.112929	0.340631
ENSG00000163597.14_2_2	4297.72	-0.139271	0.107817	-1.29173	0.196449	0.474821
ENSG00000163597.14_2_3	3582.01	-0.097825	0.103521	-0.944974	0.344672	0.632158
ENSG00000163597.14_2_4	3081.2	0.331463	0.174511	1.89938	0.0575143	0.228732
ENSG00000163597.14_2_5	3953.54	0.360251	0.140327	2.56723	0.0102514	0.0675114
ENSG00000163597.14_2_6	5056.99	0.451776	0.145524	3.10447	0.00190618	0.0184062
ENSG00000163597.14_2_7	5236.39	0.24909	0.111681	2.23038	0.0257223	0.132907
ENSG00000163597.14_2_8	2128.29	0.0475461	0.204078	0.23298	0.815777	0.929376
ENSG00000163597.14_2_9	4839.25	0.335367	0.127337	2.63369	0.00844624	0.0594486
ENSG00000164385.8_4_1	3743.67	0.0300034	0.136404	0.21996	0.825902	0.934472
ENSG00000164385.8_4_10	3756.24	-0.107629	0.143665	-0.749165	0.453758	0.720716
ENSG00000164385.8_4_2	3530.14	0.0598815	0.128909	0.464524	0.642272	0.847974
ENSG00000164385.8_4_3	1126.75	-0.630995	0.178202	-3.54089	0.000398781	0.00499629
ENSG00000164385.8_4_4	4339.16	0.0801437	0.0992352	0.807614	0.419313	0.694641
ENSG00000164385.8_4_5	2836.33	-0.0804839	0.139375	-0.577464	0.563626	0.799904
ENSG00000164385.8_4_6	5064.62	-0.227461	0.100414	-2.26524	0.0234977	0.124554
ENSG00000164385.8_4_7	3137.4	0.41747	0.161933	2.57804	0.00993633	0.0663005
ENSG00000164385.8_4_8	3285.63	0.197459	0.166267	1.1876	0.234991	0.525748
ENSG00000164385.8_4_9	830.507	0.151047	0.257212	0.587246	0.557038	0.79652
ENSG00000170919.15_4_1	1944.22	-0.169458	0.162765	-1.04113	0.297817	0.590766
ENSG00000170919.15_4_10	6316.39	0.177649	0.10051	1.76748	0.0771475	0.271863
ENSG00000170919.15_4_2	6093.43	0.0719275	0.1002	0.717841	0.472855	0.735567
ENSG00000170919.15_4_3	5246.17	-0.0433629	0.0857364	-0.505769	0.613018	0.831844
ENSG00000170919.15_4_4	6787.04	0.147278	0.0938311	1.56961	0.116506	0.348509
ENSG00000170919.15_4_5	3271.34	-0.0599365	0.152422	-0.393229	0.694151	0.874444
ENSG00000170919.15_4_6	8338.77	-1.26558	0.135438	-9.34428	9.25167e-21	7.02311e-19
ENSG00000170919.15_4_7	3000.41	-0.0507662	0.128968	-0.393635	0.693851	0.874442
ENSG00000170919.15_4_8	1377.18	-0.0233321	0.219855	-0.106125	0.915483	0.970948
ENSG00000170919.15_4_9	4897.92	0.14605	0.156862	0.931071	0.351817	0.637831
ENSG00000171889.3_5_1	5322.01	0.138401	0.115242	1.20096	0.229766	0.518805
ENSG00000171889.3_5_10	289.943	-0.170129	0.291095	-0.584445	0.558921	0.797031
ENSG00000171889.3_5_2	6697.83	0.103189	0.116857	0.883034	0.377218	0.660297
ENSG00000171889.3_5_3	3080.01	0.428786	0.164937	2.5997	0.00933065	0.063821
ENSG00000171889.3_5_4	4039.67	-0.0334019	0.12307	-0.271406	0.786079	0.913457
ENSG00000171889.3_5_5	2843	0.250176	0.201476	1.24172	0.214341	0.499141
ENSG00000171889.3_5_6	5364.61	5.26438e-05	0.090353	0.000582646	0.999535	0.999772
ENSG00000171889.3_5_7	2438.72	-2.20495	0.147947	-14.9036	3.12172e-50	1.2454e-47
ENSG00000171889.3_5_8	3911.69	-0.205749	0.125419	-1.64049	0.100903	0.319216
ENSG00000171889.3_5_9	3775.13	-0.123205	0.152594	-0.807403	0.419434	0.694641
ENSG00000175061.17_3_1	2612.76	-0.130166	0.122183	-1.06534	0.286724	0.58173
ENSG00000175061.17_3_10	1823.39	0.305046	0.212625	1.43466	0.151383	0.40662
ENSG00000175061.17_3_2	5240.86	0.227724	0.134574	1.69219	0.0906098	0.298748
ENSG00000175061.17_3_3	3915.2	0.0302712	0.130959	0.23115	0.817198	0.930084
ENSG00000175061.17_3_4	2573.36	0.198728	0.181721	1.09359	0.274135	0.569611
ENSG00000175061.17_3_5	4098.38	-0.192221	0.110588	-1.73817	0.0821807	0.282359
ENSG00000175061.17_3_6	1987.04	-0.0171568	0.148246	-0.115732	0.907865	0.968852
ENSG00000175061.17_3_7	1632.74	-0.242503	0.221037	-1.09711	0.272593	0.567185
ENSG00000175061.17_3_8	4874.55	-0.063559	0.125835	-0.5051	0.613489	0.832082
ENSG00000175061.17_3_9	3637.87	0.242943	0.129096	1.88187	0.0598532	0.233739
ENSG00000176593.7_5_1	2625.07	-0.0513792	0.170924	-0.300596	0.763723	0.905504
ENSG00000176593.7_5_10	2160.46	0.0850086	0.195778	0.43421	0.664136	0.859146
ENSG00000176593.7_5_2	3302.73	0.154569	0.11683	1.32302	0.185829	0.459271
ENSG00000176593.7_5_3	3251.55	0.24781	0.159714	1.55159	0.120761	0.356729
ENSG00000176593.7_5_4	1947.25	-0.297668	0.185651	-1.60338	0.108851	0.332584
ENSG00000176593.7_5_5	2813.47	-0.979164	0.155546	-6.29502	3.07363e-10	9.13653e-09
ENSG00000176593.7_5_6	4301.88	0.291966	0.140098	2.08402	0.0371587	0.169984
ENSG00000176593.7_5_7	1862.42	-0.889478	0.211508	-4.20541	2.60604e-05	0.000430366
ENSG00000176593.7_5_8	4002.28	-0.0474089	0.112679	-0.420744	0.673942	0.865385
ENSG00000176593.7_5_9	4300.66	0.443289	0.135509	3.27128	0.00107063	0.0114786
ENSG00000177410.12_5_1	4821.25	-0.00230517	0.130717	-0.0176348	0.98593	0.995531
ENSG00000177410.12_5_10	2838.44	-0.137109	0.14649	-0.935963	0.349292	0.635637
ENSG00000177410.12_5_2	3851.8	-0.0886891	0.147718	-0.600394	0.548244	0.791259
ENSG00000177410.12_5_3	2513.69	0.0175326	0.154	0.113848	0.909358	0.968852
ENSG00000177410.12_5_4	3597.03	-0.0435218	0.116038	-0.375064	0.707613	0.879879
ENSG00000177410.12_5_5	2399.39	-0.0198828	0.146147	-0.136046	0.891785	0.962239
ENSG00000177410.12_5_6	2803.74	0.196109	0.167845	1.1684	0.242647	0.536856
ENSG00000177410.12_5_7	2746.51	-0.347386	0.158968	-2.18525	0.0288703	0.144352
ENSG00000177410.12_5_8	1504.6	-0.0848799	0.145911	-0.581725	0.560752	0.798216
ENSG00000177410.12_5_9	3438.01	0.0869043	0.14741	0.589543	0.555497	0.79581
ENSG00000177738.3_6_1	4638.28	0.0778706	0.116351	0.669272	0.503322	0.759169
ENSG00000177738.3_6_10	1167.93	0.184103	0.248218	0.741698	0.45827	0.723662
ENSG00000177738.3_6_2	4464.19	0.142457	0.117701	1.21033	0.226153	0.5142
ENSG00000177738.3_6_3	3317.88	0.752766	0.154427	4.87459	1.09036e-06	2.19812e-05
ENSG00000177738.3_6_4	3470.29	0.126865	0.122062	1.03935	0.298644	0.591358
ENSG00000177738.3_6_5	2111.16	0.47271	0.183484	2.5763	0.00998636	0.0663378
ENSG00000177738.3_6_6	3173.61	0.267521	0.1466	1.82483	0.0680262	0.251286
ENSG00000177738.3_6_7	2893.12	0.146426	0.155273	0.943027	0.345667	0.633138
ENSG00000177738.3_6_8	2863.3	-0.0822481	0.16446	-0.500109	0.616998	0.833407
ENSG00000177738.3_6_9	2258.53	0.380184	0.171016	2.22309	0.0262098	0.134951
ENSG00000179406.7_4_1	2153.58	-0.737532	0.166257	-4.43611	9.16005e-06	0.000161849
ENSG00000179406.7_4_2	2971.57	0.0403388	0.140286	0.287548	0.773693	0.907092
ENSG00000179406.7_4_3	3950.21	0.381471	0.152268	2.50526	0.0122363	0.0759906
ENSG00000179406.7_4_4	1205.07	0.259853	0.193331	1.34408	0.178921	0.449396
ENSG00000179523.4_4_1	3407.31	0.184135	0.142566	1.29157	0.196506	0.474821
ENSG00000179523.4_4_10	2800.69	0.650486	0.15105	4.30642	1.65922e-05	0.000281992
ENSG00000179523.4_4_2	4363	0.256926	0.153517	1.6736	0.0942083	0.305693
ENSG00000179523.4_4_3	4385.56	0.462217	0.1284	3.59982	0.000318434	0.00407037
ENSG00000179523.4_4_4	3661.06	0.309616	0.183067	1.69127	0.0907848	0.298935
ENSG00000179523.4_4_5	2601.36	-1.09792	0.20004	-5.4885	4.05359e-08	9.7478e-07
ENSG00000179523.4_4_6	5112.65	-0.141037	0.126274	-1.11691	0.264032	0.558572
ENSG00000179523.4_4_7	3975.78	0.0830511	0.156523	0.530599	0.595696	0.819835
ENSG00000179523.4_4_8	2641.72	0.234284	0.158763	1.47568	0.140029	0.389389
ENSG00000179523.4_4_9	5126.6	0.162481	0.118665	1.36924	0.170923	0.435642
ENSG00000179818.13_3_1	6708.71	0.230523	0.125242	1.84062	0.0656778	0.24768
ENSG00000179818.13_3_10	1836.18	-0.0217161	0.19848	-0.109412	0.912876	0.969674
ENSG00000179818.13_3_2	3763.48	0.16829	0.132942	1.26589	0.205552	0.487969
ENSG00000179818.13_3_3	3895.33	0.598314	0.131077	4.5646	5.00453e-06	9.16289e-05
ENSG00000179818.13_3_4	1956.66	-0.0172427	0.163161	-0.105679	0.915837	0.970985
ENSG00000179818.13_3_5	3775.94	0.215142	0.148623	1.44757	0.147736	0.401108
ENSG00000179818.13_3_6	3001.18	0.110422	0.116196	0.95031	0.341955	0.630355
ENSG00000179818.13_3_7	1643.61	0.333336	0.121287	2.74833	0.00598989	0.0463682
ENSG00000179818.13_3_8	3732.59	-0.0690943	0.141244	-0.489185	0.62471	0.837967
ENSG00000179818.13_3_9	3054.57	0.162689	0.150722	1.0794	0.280409	0.575549
ENSG00000185837.3_5_1	3712.15	0.399134	0.132726	3.00721	0.00263658	0.023792
ENSG00000185837.3_5_10	2568.61	0.0715074	0.144026	0.496491	0.619548	0.834727
ENSG00000185837.3_5_2	4851.99	-0.510379	0.135435	-3.76843	0.000164277	0.0022723
ENSG00000185837.3_5_3	1336.69	-0.777541	0.25138	-3.09308	0.00198088	0.0189585
ENSG00000185837.3_5_4	3662.25	-0.0928909	0.162053	-0.573213	0.566501	0.801954
ENSG00000185837.3_5_5	2709.82	-2.22761	0.428157	-5.2028	1.96312e-07	4.3766e-06
ENSG00000185837.3_5_6	4825.61	0.0805522	0.119561	0.67373	0.500483	0.758229
ENSG00000185837.3_5_7	5326.12	-0.230996	0.140827	-1.64028	0.100947	0.319223
ENSG00000185837.3_5_8	4313.06	0.318058	0.137788	2.30831	0.0209816	0.114418
ENSG00000185837.3_5_9	4378.55	-0.0377831	0.127842	-0.295545	0.767578	0.905949
ENSG00000196096.3_5_1	4455.77	-0.295278	0.137238	-2.15157	0.0314312	0.152822
ENSG00000196096.3_5_10	4962.81	-0.185639	0.142017	-1.30716	0.191158	0.46734
ENSG00000196096.3_5_2	3744.84	0.15245	0.139558	1.09238	0.274667	0.569713
ENSG00000196096.3_5_3	2550.38	0.12047	0.183119	0.657881	0.510615	0.76446
ENSG00000196096.3_5_4	2766.33	-0.112034	0.162372	-0.689984	0.490204	0.750201
ENSG00000196096.3_5_5	2031.36	0.450752	0.173979	2.59084	0.00957414	0.0645658
ENSG00000196096.3_5_6	3696.33	0.138693	0.150913	0.919021	0.358085	0.644018
ENSG00000196096.3_5_7	1808.94	0.47357	0.156888	3.01852	0.00254014	0.0231422
ENSG00000196096.3_5_8	1571.44	0.210048	0.171463	1.22503	0.220563	0.506342
ENSG00000196096.3_5_9	2186.4	0.256185	0.157093	1.63078	0.102937	0.322374
ENSG00000196295.11_7_1	3957.31	0.0142753	0.129327	0.110381	0.912107	0.969674
ENSG00000196295.11_7_10	3039.55	0.0520063	0.178952	0.290616	0.771345	0.907092
ENSG00000196295.11_7_2	1528.5	0.247905	0.18007	1.37671	0.168601	0.433432
ENSG00000196295.11_7_3	5856.47	0.0875504	0.117043	0.748019	0.454449	0.721075
ENSG00000196295.11_7_4	4556.48	-0.0150388	0.162906	-0.0923155	0.926447	0.975181
ENSG00000196295.11_7_5	4691.36	-0.0120436	0.106681	-0.112893	0.910115	0.968876
ENSG00000196295.11_7_6	2898.49	-1.60561	0.283703	-5.65949	1.51822e-08	3.78556e-07
ENSG00000196295.11_7_7	4198.84	0.0714817	0.126883	0.563368	0.573184	0.806146
ENSG00000196295.11_7_8	2612.4	0.201901	0.201537	1.0018	0.316439	0.610178
ENSG00000196295.11_7_9	2714.81	-0.19946	0.189805	-1.05087	0.293319	0.587858
ENSG00000196756.12_6_1	3670.58	0.394908	0.134029	2.94643	0.00321467	0.0280083
ENSG00000196756.12_6_10	2681.54	0.144145	0.159328	0.904706	0.365621	0.650465
ENSG00000196756.12_6_2	3877.21	-0.180263	0.173051	-1.04167	0.297563	0.590766
ENSG00000196756.12_6_3	2467.41	-0.333892	0.151364	-2.20589	0.0273918	0.139162
ENSG00000196756.12_6_4	6332.5	0.161828	0.101853	1.58884	0.112097	0.339195
ENSG00000196756.12_6_5	1440.93	-0.120798	0.231905	-0.520895	0.60244	0.823301
ENSG00000196756.12_6_6	2815.33	-0.0551042	0.165139	-0.333683	0.738619	0.893509
ENSG00000196756.12_6_7	3342	-0.0991155	0.157321	-0.630021	0.528681	0.777553
ENSG00000196756.12_6_8	5857.98	-0.108063	0.0907577	-1.19068	0.233779	0.523963
ENSG00000196756.12_6_9	724.482	-0.36473	0.261112	-1.39683	0.162463	0.424101
ENSG00000197989.14_5_1	3467.15	0.58089	0.127381	4.56025	5.10927e-06	9.33211e-05
ENSG00000197989.14_5_10	1446.08	-4.47821	0.659247	-6.79291	1.09893e-11	3.92918e-10
ENSG00000197989.14_5_2	2474.37	-0.171346	0.15276	-1.12166	0.262006	0.556148
ENSG00000197989.14_5_3	4096.79	0.104245	0.123888	0.84145	0.400096	0.677222
ENSG00000197989.14_5_4	4125.44	-0.140984	0.137835	-1.02285	0.306379	0.601957
ENSG00000197989.14_5_5	4341.61	0.254042	0.153689	1.65296	0.0983385	0.313591
ENSG00000197989.14_5_6	4455.66	-0.0313696	0.0829666	-0.378099	0.705357	0.878207
ENSG00000197989.14_5_7	5302.89	-0.0735008	0.118365	-0.620966	0.534622	0.781117
ENSG00000197989.14_5_8	4075.47	0.0161562	0.130979	0.123349	0.901831	0.966338
ENSG00000197989.14_5_9	4178.68	-1.02154	0.176217	-5.79706	6.74888e-09	1.78246e-07
ENSG00000203325.3_5_1	2751.73	-0.466581	0.148167	-3.14901	0.00163822	0.0163822
ENSG00000203325.3_5_10	1886.47	-0.378606	0.157706	-2.40071	0.0163633	0.0951912
ENSG00000203325.3_5_2	4285.74	-0.244354	0.13718	-1.78126	0.0748694	0.266965
ENSG00000203325.3_5_3	3969.23	-0.271127	0.154476	-1.75514	0.0792355	0.276427
ENSG00000203325.3_5_4	3237.99	-0.249785	0.163953	-1.52352	0.127629	0.367805
ENSG00000203325.3_5_5	2592.06	-0.300271	0.177138	-1.69513	0.0900509	0.297683
ENSG00000203325.3_5_6	2489.07	0.0274769	0.147388	0.186426	0.852111	0.945292
ENSG00000203325.3_5_7	3408.98	0.295431	0.121955	2.42245	0.0154163	0.0910305
ENSG00000203325.3_5_8	2440.3	0.117173	0.172137	0.680697	0.496063	0.754901
ENSG00000203325.3_5_9	862.53	-0.0605229	0.2268	-0.266856	0.78958	0.915001
ENSG00000203497.2_5_1	3894.96	0.357725	0.13705	2.61017	0.00904961	0.0623034
ENSG00000203497.2_5_10	52.1327	-0.204453	0.763998	-0.26761	0.789	0.914468
ENSG00000203497.2_5_2	1881.77	-1.02122	0.200114	-5.10319	3.3398e-07	7.25379e-06
ENSG00000203497.2_5_3	3127	-0.160513	0.166278	-0.965332	0.334379	0.623894
ENSG00000203497.2_5_4	7228.85	0.200827	0.117626	1.70734	0.0877585	0.292747
ENSG00000203497.2_5_5	5140.67	-0.014124	0.12241	-0.115382	0.908142	0.968852
ENSG00000203497.2_5_6	3059.55	0.177938	0.169431	1.0502	0.293624	0.587868
ENSG00000203497.2_5_7	1594.52	0.182476	0.174578	1.04524	0.295911	0.5894
ENSG00000203497.2_5_8	3910.5	0.17682	0.117715	1.50211	0.133069	0.377351
ENSG00000203497.2_5_9	2622.91	-0.270301	0.165246	-1.63575	0.101892	0.3211
ENSG00000203684.5_3_1	3266.92	0.530543	0.165018	3.21506	0.00130416	0.0134315
ENSG00000203684.5_3_10	1452.62	-0.0948673	0.186261	-0.509324	0.610525	0.8295
ENSG00000203684.5_3_2	2147.93	-0.489992	0.135001	-3.62955	0.000283919	0.00368511
ENSG00000203684.5_3_3	4087.05	-0.135253	0.134568	-1.00509	0.314852	0.610043
ENSG00000203684.5_3_4	2594.97	0.174675	0.182657	0.956298	0.338922	0.627971
ENSG00000203684.5_3_5	2164.56	-0.37191	0.182464	-2.03827	0.0415229	0.183417
ENSG00000203684.5_3_6	2469.47	-0.247771	0.182489	-1.35774	0.174547	0.442187
ENSG00000203684.5_3_7	4262.3	0.181875	0.158171	1.14986	0.250202	0.54373
ENSG00000203684.5_3_8	2773.72	0.0749537	0.123379	0.607507	0.543514	0.789156
ENSG00000203684.5_3_9	3355.34	-0.191929	0.148084	-1.29608	0.194946	0.473652
ENSG00000203706.8_4_1	3644.94	0.366311	0.129862	2.82078	0.00479076	0.0386788
ENSG00000203706.8_4_10	501.435	-0.227434	0.234127	-0.97141	0.331344	0.621786
ENSG00000203706.8_4_2	3192.09	-1.45772	0.189815	-7.67969	1.59471e-14	7.66198e-13
ENSG00000203706.8_4_3	3971.21	0.0394443	0.122799	0.321212	0.74805	0.898181
ENSG00000203706.8_4_4	3612	-0.121236	0.155828	-0.778013	0.436562	0.70708
ENSG00000203706.8_4_5	4693.6	-0.0741374	0.142093	-0.521751	0.601843	0.823164
ENSG00000203706.8_4_6	3814.53	-0.133347	0.132351	-1.00752	0.313683	0.608891
ENSG00000203706.8_4_7	2005.87	0.205473	0.195196	1.05265	0.292501	0.587329
ENSG00000203706.8_4_8	5135.54	0.0232883	0.140547	0.165698	0.868395	0.950895
ENSG00000203706.8_4_9	5005.63	0.629302	0.217521	2.89307	0.00381496	0.0319991
ENSG00000203739.3_5_1	5515.43	0.264195	0.105509	2.50399	0.01228	0.0761099
ENSG00000203739.3_5_10	3012.89	0.0488741	0.159354	0.3067	0.759071	0.903375
ENSG00000203739.3_5_2	3733.74	-0.0755549	0.123612	-0.611225	0.541051	0.787323
ENSG00000203739.3_5_3	4711.51	0.354734	0.102349	3.46594	0.000528382	0.00629738
ENSG00000203739.3_5_4	3202.21	0.0643194	0.160824	0.399936	0.689204	0.872491
ENSG00000203739.3_5_5	3737.87	0.103238	0.180023	0.573473	0.566325	0.801932
ENSG00000203739.3_5_6	3242.3	0.533732	0.146014	3.65535	0.000256833	0.00337399
ENSG00000203739.3_5_7	2864.73	0.0849786	0.169677	0.500824	0.616495	0.833407
ENSG00000203739.3_5_8	2984.18	-0.0411593	0.183599	-0.224181	0.822617	0.931635
ENSG00000203739.3_5_9	2436.91	-0.00948104	0.161774	-0.0586068	0.953265	0.983341
ENSG00000204581.2_5_1	4675.08	0.23173	0.14376	1.61192	0.10698	0.329587
ENSG00000204581.2_5_10	111.156	-0.67328	0.485999	-1.38535	0.165944	0.429597
ENSG00000204581.2_5_2	4755.95	0.227493	0.140212	1.6225	0.104697	0.325648
ENSG00000204581.2_5_3	4009.25	0.00520554	0.146372	0.0355637	0.97163	0.989916
ENSG00000204581.2_5_4	3083.58	0.608845	0.169984	3.58178	0.000341263	0.00434752
ENSG00000204581.2_5_5	4374.41	0.0404238	0.143533	0.281634	0.778224	0.909347
ENSG00000204581.2_5_6	1738.84	-0.139537	0.169469	-0.823381	0.410292	0.686688
ENSG00000204581.2_5_7	3526.1	-0.0237106	0.167526	-0.141534	0.887448	0.960447
ENSG00000204581.2_5_8	2992.78	0.0404112	0.155924	0.259172	0.795503	0.917515
ENSG00000204581.2_5_9	3272.33	0.0278511	0.143896	0.19355	0.846528	0.943353
ENSG00000204685.6_5_1	5403.94	-0.484456	0.118086	-4.10256	4.08603e-05	0.000645252
ENSG00000204685.6_5_10	3665.3	-0.252945	0.140476	-1.80062	0.0717625	0.259862
ENSG00000204685.6_5_2	2034.94	-0.046239	0.152102	-0.304001	0.761127	0.904995
ENSG00000204685.6_5_3	3131.31	0.302685	0.167972	1.802	0.0715453	0.259448
ENSG00000204685.6_5_4	4018.42	0.0810629	0.129906	0.624013	0.532619	0.780467
ENSG00000204685.6_5_5	592.934	-0.0322555	0.324146	-0.0995091	0.920734	0.972443
ENSG00000204685.6_5_6	3596.29	-0.0197909	0.171224	-0.115585	0.907982	0.968852
ENSG00000204685.6_5_7	2476.58	0.067147	0.160873	0.417393	0.676391	0.866218
ENSG00000204685.6_5_8	2314.35	-2.03502	0.193979	-10.4909	9.50829e-26	9.60971e-24
ENSG00000204685.6_5_9	2558.61	0.069507	0.183554	0.378673	0.704931	0.878207
ENSG00000204929.12_6_1	5290.63	0.375602	0.118791	3.16188	0.00156756	0.0157797
ENSG00000204929.12_6_10	0.861161	-1.10672	3.08682	-0.35853	0.719947	0.883899
ENSG00000204929.12_6_2	3318.55	-0.12088	0.16618	-0.727406	0.466977	0.730611
ENSG00000204929.12_6_3	989.893	-0.0541518	0.163334	-0.33154	0.740237	0.89404
ENSG00000204929.12_6_4	4025.99	-0.123203	0.125681	-0.980287	0.326944	0.618364
ENSG00000204929.12_6_5	3984.11	0.180759	0.124646	1.45018	0.14701	0.400983
ENSG00000204929.12_6_6	2298.21	-0.0771469	0.175276	-0.440145	0.659832	0.856573
ENSG00000204929.12_6_7	1419.47	-0.0682907	0.175134	-0.389935	0.696585	0.875268
ENSG00000204929.12_6_8	2122.76	0.0147964	0.139099	0.106373	0.915286	0.970948
ENSG00000204929.12_6_9	69.3314	-0.379156	0.540804	-0.701096	0.483243	0.743659
ENSG00000205634.6_4_1	4380.55	0.0114062	0.134086	0.0850662	0.932209	0.977405
ENSG00000205634.6_4_10	1713.6	-0.0609324	0.205177	-0.296975	0.766486	0.905922
ENSG00000205634.6_4_2	4526.33	0.151748	0.144343	1.05131	0.293118	0.587858
ENSG00000205634.6_4_3	9974.69	0.0550318	0.115681	0.475719	0.634274	0.844007
ENSG00000205634.6_4_4	5167.56	-0.030591	0.13532	-0.226064	0.821151	0.931059
ENSG00000205634.6_4_5	5034.91	-0.0224434	0.137251	-0.163521	0.870108	0.951728
ENSG00000205634.6_4_6	2600.24	0.221035	0.187201	1.18073	0.237709	0.529328
ENSG00000205634.6_4_7	3291.7	0.0565806	0.171386	0.330135	0.741298	0.894426
ENSG00000205634.6_4_8	7731.45	-0.0371619	0.0998918	-0.372021	0.709877	0.880954
ENSG00000205634.6_4_9	6447.46	0.181362	0.106457	1.70362	0.0884517	0.294192
ENSG00000212978.6_5_1	3001.66	-0.218819	0.127869	-1.71127	0.0870315	0.291773
ENSG00000212978.6_5_10	3863.6	0.389628	0.112488	3.46374	0.000532716	0.00632914
ENSG00000212978.6_5_2	5347.22	-0.183471	0.133321	-1.37616	0.168771	0.433656
ENSG00000212978.6_5_3	3172.14	-0.0324037	0.159771	-0.202814	0.83928	0.939988
ENSG00000212978.6_5_4	6012.8	0.189713	0.12072	1.57151	0.116065	0.347462
ENSG00000212978.6_5_5	4462.52	0.0666073	0.11531	0.577635	0.563511	0.799904
ENSG00000212978.6_5_6	2459.57	-0.424346	0.181865	-2.3333	0.0196322	0.108548
ENSG00000212978.6_5_7	4166.04	0.157769	0.120251	1.312	0.189519	0.465349
ENSG00000212978.6_5_8	3301.37	-0.0222205	0.157486	-0.141095	0.887795	0.960495
ENSG00000212978.6_5_9	2041.77	0.499474	0.206959	2.4134	0.0158045	0.0926476
ENSG00000213742.6_5_1	6507.44	0.400524	0.107894	3.71219	0.000205472	0.00278619
ENSG00000213742.6_5_10	1702.55	-0.0143403	0.171353	-0.0836883	0.933304	0.977538
ENSG00000213742.6_5_2	4475.62	0.443085	0.12934	3.42574	0.000613123	0.00713898
ENSG00000213742.6_5_3	3449.01	0.305984	0.140445	2.17867	0.0293559	0.146105
ENSG00000213742.6_5_4	3906.13	-0.062921	0.155305	-0.405145	0.685371	0.871355
ENSG00000213742.6_5_5	2613.14	0.0766919	0.153064	0.501046	0.616338	0.833407
ENSG00000213742.6_5_6	4637.01	0.0670815	0.151662	0.442308	0.658266	0.856353
ENSG00000213742.6_5_7	4169.72	-0.253715	0.152516	-1.66353	0.096207	0.309184
ENSG00000213742.6_5_8	2074.69	-0.056689	0.22853	-0.248059	0.804089	0.924184
ENSG00000213742.6_5_9	2361.26	0.0279604	0.159077	0.175766	0.860478	0.948026
ENSG00000214184.3_4_1	2248.22	-0.528692	0.196212	-2.69449	0.00704971	0.0518608
ENSG00000214184.3_4_10	3170.59	0.0142934	0.173305	0.082475	0.934269	0.977707
ENSG00000214184.3_4_2	4029.2	-0.0598838	0.133476	-0.448648	0.653685	0.854131
ENSG00000214184.3_4_3	1534.08	0.22416	0.176334	1.27122	0.203649	0.484817
ENSG00000214184.3_4_4	2483.71	-0.308323	0.163634	-1.88422	0.0595347	0.232999
ENSG00000214184.3_4_5	2806.86	-0.115898	0.180843	-0.640876	0.521603	0.773728
ENSG00000214184.3_4_6	2164.81	-0.134441	0.174956	-0.768429	0.442232	0.712718
ENSG00000214184.3_4_7	4265.73	0.395151	0.130107	3.03712	0.00238851	0.0220254
ENSG00000214184.3_4_8	3247.37	-0.0807784	0.170877	-0.472728	0.636407	0.844977
ENSG00000214184.3_4_9	1954.94	0.33696	0.145278	2.31942	0.0203725	0.111901
ENSG00000214783.9_5_1	2029.72	0.25687	0.167554	1.53306	0.125261	0.364064
ENSG00000214783.9_5_2	7268.84	-0.00967262	0.105474	-0.0917066	0.926931	0.975181
ENSG00000214783.9_5_3	3444.82	0.183115	0.149266	1.22677	0.219909	0.505737
ENSG00000214783.9_5_4	8795.61	0.113432	0.0974316	1.16422	0.244334	0.538266
ENSG00000214783.9_5_5	7872.36	0.0411813	0.0964257	0.427078	0.669323	0.861615
ENSG00000214783.9_5_6	6341.81	-0.175216	0.120328	-1.45615	0.145352	0.399217
ENSG00000214783.9_5_7	6313.86	0.0523896	0.116045	0.45146	0.651658	0.852679
ENSG00000214783.9_5_8	5900.53	0.153126	0.0938348	1.63187	0.102707	0.322156
ENSG00000215067.9_6_1	1860.99	-0.0179114	0.216067	-0.0828976	0.933933	0.977707
ENSG00000215067.9_6_10	1402.05	-1.32057	0.205662	-6.42105	1.35338e-10	4.22167e-09
ENSG00000215067.9_6_2	2870.96	-1.12697	0.150657	-7.48041	7.40898e-14	3.36288e-12
ENSG00000215067.9_6_3	2386.68	-1.77459	0.371033	-4.78284	1.72831e-06	3.41668e-05
ENSG00000215067.9_6_4	6772.22	0.435599	0.108376	4.01935	5.83601e-05	0.000893676
ENSG00000215067.9_6_5	3784.88	-0.150875	0.118278	-1.2756	0.202096	0.482636
ENSG00000215067.9_6_6	2810.41	-0.0179015	0.181284	-0.0987481	0.921338	0.972753
ENSG00000215067.9_6_7	1902.68	-0.0696256	0.142635	-0.48814	0.625451	0.837967
ENSG00000215067.9_6_8	1334.96	-0.295637	0.212673	-1.3901	0.164498	0.427284
ENSG00000215067.9_6_9	2728.25	-0.148066	0.189809	-0.78008	0.435344	0.706213
ENSG00000215424.9_6_1	1589.91	-0.132869	0.183946	-0.722326	0.470094	0.733041
ENSG00000215424.9_6_10	1075.72	-0.196102	0.239889	-0.817468	0.413661	0.689435
ENSG00000215424.9_6_2	3631.45	-0.386471	0.167295	-2.31012	0.0208816	0.114119
ENSG00000215424.9_6_3	4493.1	0.481962	0.154746	3.11454	0.00184232	0.0179545
ENSG00000215424.9_6_4	3792.65	-0.522532	0.150991	-3.46068	0.000538813	0.00638157
ENSG00000215424.9_6_5	3680.3	0.263853	0.142304	1.85415	0.0637176	0.242825
ENSG00000215424.9_6_6	3390.46	-0.0293674	0.151149	-0.194294	0.845946	0.942842
ENSG00000215424.9_6_7	3393.78	-0.0335864	0.164836	-0.203757	0.838544	0.939988
ENSG00000215424.9_6_8	422.835	-0.121061	0.278163	-0.435217	0.663405	0.858564
ENSG00000215424.9_6_9	2342.78	-0.123806	0.188722	-0.656022	0.51181	0.765493
ENSG00000221990.4_5_1	2808.97	0.274898	0.166633	1.64972	0.0990002	0.315038
ENSG00000221990.4_5_10	4002.55	0.273886	0.144364	1.8972	0.0578018	0.229152
ENSG00000221990.4_5_2	3967.85	-0.00981935	0.162512	-0.0604223	0.951819	0.982941
ENSG00000221990.4_5_3	5651.2	0.128781	0.136284	0.94495	0.344684	0.632158
ENSG00000221990.4_5_4	4208.4	0.0516583	0.14705	0.351298	0.725365	0.887112
ENSG00000221990.4_5_5	3652.82	0.116912	0.137866	0.848012	0.396431	0.674966
ENSG00000221990.4_5_6	3354.71	-0.089334	0.150253	-0.594555	0.552141	0.794462
ENSG00000221990.4_5_7	1836.3	-0.110039	0.176089	-0.624906	0.532033	0.780164
ENSG00000221990.4_5_8	4456.66	-0.210545	0.145337	-1.44867	0.147431	0.401108
ENSG00000221990.4_5_9	1288.32	0.0021227	0.180467	0.0117623	0.990615	0.996049
ENSG00000223390.1_5_1	3172.36	-0.139897	0.13964	-1.00184	0.316421	0.610178
ENSG00000223390.1_5_10	3011.25	0.000158439	0.154652	0.00102449	0.999183	0.999772
ENSG00000223390.1_5_2	4106.04	-0.0200986	0.132172	-0.152064	0.879137	0.955454
ENSG00000223390.1_5_3	2866.51	0.281934	0.198296	1.42178	0.15509	0.413209
ENSG00000223390.1_5_4	2408.3	-0.0691337	0.173229	-0.399088	0.689829	0.872706
ENSG00000223390.1_5_5	5847.46	-0.406014	0.118994	-3.41204	0.000644783	0.00743905
ENSG00000223390.1_5_6	2310.07	-0.224402	0.171599	-1.30771	0.190971	0.46734
ENSG00000223390.1_5_7	3396.4	-0.255092	0.175877	-1.4504	0.146946	0.400983
ENSG00000223390.1_5_8	3444.52	-0.0278262	0.175626	-0.15844	0.87411	0.953823
ENSG00000223390.1_5_9	2026.93	-0.0731454	0.182586	-0.400609	0.688708	0.872491
ENSG00000223393.1_5_1	4356.25	0.0323301	0.119938	0.269558	0.787501	0.914087
ENSG00000223393.1_5_10	3007.61	0.14722	0.141211	1.04256	0.297154	0.590766
ENSG00000223393.1_5_2_1	3530.24	0.0153934	0.113594	0.135512	0.892207	0.962434
ENSG00000223393.1_5_2_10	1681.95	-0.159676	0.215994	-0.739263	0.459747	0.724207
ENSG00000223393.1_5_2_11	3185.65	0.0839013	0.16541	0.507231	0.611993	0.830749
ENSG00000223393.1_5_2_2	2040.81	-0.0704612	0.146948	-0.479498	0.631584	0.843011
ENSG00000223393.1_5_2_3	2645.42	0.174922	0.165024	1.05998	0.289153	0.583821
ENSG00000223393.1_5_2_4	4232.4	0.206697	0.154621	1.33679	0.181291	0.451964
ENSG00000223393.1_5_2_5	3589.12	0.0168306	0.119575	0.140754	0.888065	0.960495
ENSG00000223393.1_5_2_6	3499.86	0.435523	0.160083	2.7206	0.00651628	0.0492948
ENSG00000223393.1_5_2_7	1627.4	-0.275687	0.222338	-1.23994	0.214996	0.499898
ENSG00000223393.1_5_2_8	5637.74	0.158117	0.146294	1.08081	0.279781	0.575195
ENSG00000223393.1_5_2_9	2395.94	0.253625	0.160321	1.58198	0.113655	0.34241
ENSG00000223393.1_5_3	4738.94	0.0350823	0.118418	0.296257	0.767034	0.905922
ENSG00000223393.1_5_4	4472.64	-0.104639	0.106728	-0.980427	0.326875	0.618364
ENSG00000223393.1_5_5	6051.07	0.267119	0.146319	1.82559	0.0679113	0.250984
ENSG00000223393.1_5_6	917.525	-0.0243094	0.196109	-0.123959	0.901348	0.966105
ENSG00000223393.1_5_7	3638.67	-0.203089	0.13467	-1.50805	0.131542	0.374706
ENSG00000223393.1_5_8	1610.96	0.118638	0.130317	0.910377	0.362624	0.647512
ENSG00000223393.1_5_9	3180.86	0.241878	0.141496	1.70943	0.0873706	0.292264
ENSG00000223891.5_5_1	3626.44	0.174713	0.140672	1.24199	0.21424	0.499059
ENSG00000223891.5_5_10	2498.63	0.0490211	0.144884	0.338346	0.735102	0.892103
ENSG00000223891.5_5_2	4586.38	0.286259	0.131902	2.17023	0.0299891	0.148655
ENSG00000223891.5_5_3	3949	-0.0869478	0.114835	-0.757152	0.448959	0.716187
ENSG00000223891.5_5_4	4331.03	-0.0782474	0.130713	-0.598621	0.549426	0.792261
ENSG00000223891.5_5_5	3515.91	-0.418233	0.159117	-2.62846	0.00857737	0.0600336
ENSG00000223891.5_5_6	2954.84	0.161788	0.145975	1.10832	0.267722	0.56141
ENSG00000223891.5_5_7	4349.84	0.318332	0.121913	2.61114	0.00902416	0.0622412
ENSG00000223891.5_5_8	4643.86	0.0805266	0.112024	0.718834	0.472243	0.735183
ENSG00000223891.5_5_9	4608.09	0.109471	0.136531	0.801803	0.422667	0.696575
ENSG00000223960.6_6_1	3811.73	0.129505	0.126437	1.02427	0.305709	0.600953
ENSG00000223960.6_6_10	24.4664	-0.429506	0.716715	-0.59927	0.548993	0.792038
ENSG00000223960.6_6_2	3111.38	0.31856	0.142032	2.24287	0.0249053	0.129569
ENSG00000223960.6_6_3	3761.72	0.113126	0.125362	0.902398	0.366845	0.650758
ENSG00000223960.6_6_4	4232.3	-0.0999031	0.127339	-0.784544	0.432721	0.704283
ENSG00000223960.6_6_5	890.538	-0.220256	0.224389	-0.981583	0.326305	0.618165
ENSG00000223960.6_6_6	2457.57	0.0166495	0.189346	0.0879313	0.929931	0.976212
ENSG00000223960.6_6_7	4075.46	0.471069	0.126323	3.72908	0.000192178	0.00261528
ENSG00000223960.6_6_8	1931.88	0.152871	0.156351	0.977742	0.328202	0.619619
ENSG00000223960.6_6_9	2599.61	0.207767	0.169561	1.22533	0.220452	0.506342
ENSG00000224032.6_2_1	1674.6	-0.713186	0.228992	-3.11446	0.00184283	0.0179545
ENSG00000224032.6_2_10	2977.35	-1.09017	0.277199	-3.93282	8.39546e-05	0.00124292
ENSG00000224032.6_2_2	2208.21	-0.375401	0.233537	-1.60746	0.107954	0.331023
ENSG00000224032.6_2_3	4227.27	-0.082105	0.117271	-0.700131	0.483846	0.74378
ENSG00000224032.6_2_4	3805.21	-0.015134	0.136919	-0.110533	0.911987	0.969674
ENSG00000224032.6_2_5	1663.08	-0.595635	0.209058	-2.84914	0.00438381	0.0360014
ENSG00000224032.6_2_6	1701.2	-0.0342437	0.203513	-0.168263	0.866376	0.95033
ENSG00000224032.6_2_7	2388.88	0.0989466	0.15827	0.625177	0.531855	0.780164
ENSG00000224032.6_2_8	5121.04	-0.140782	0.144466	-0.974501	0.329808	0.620796
ENSG00000224032.6_2_9	2366.41	0.0489373	0.150243	0.325721	0.744635	0.896075
ENSG00000224043.7_5_1	2665.17	0.197369	0.128647	1.53419	0.124982	0.363532
ENSG00000224043.7_5_10	2023.95	0.354785	0.174781	2.02988	0.0423684	0.185637
ENSG00000224043.7_5_2	3028.59	0.093441	0.133463	0.700125	0.48385	0.74378
ENSG00000224043.7_5_3	4822.86	0.10018	0.146004	0.68615	0.492618	0.752246
ENSG00000224043.7_5_4	3576.36	0.249065	0.138228	1.80184	0.0715702	0.259448
ENSG00000224043.7_5_5	2455.25	-0.268022	0.154969	-1.72952	0.0837163	0.284816
ENSG00000224043.7_5_6	2398.74	-0.267124	0.181071	-1.47524	0.140148	0.389413
ENSG00000224043.7_5_7	5041.64	-0.0517848	0.117105	-0.442208	0.658339	0.856353
ENSG00000224043.7_5_8	2451.42	-0.199967	0.179409	-1.11459	0.265027	0.559483
ENSG00000224043.7_5_9	5062.94	0.11272	0.130764	0.862011	0.388682	0.667925
ENSG00000224209.7_5_ENSG00000230798_1	3289.02	0.831354	0.147823	5.62399	1.86593e-08	4.62214e-07
ENSG00000224209.7_5_ENSG00000230798_10	77.0886	0.0729725	0.462209	0.157878	0.874553	0.953907
ENSG00000224209.7_5_ENSG00000230798_2	6405.82	0.0360865	0.111953	0.322337	0.747197	0.897726
ENSG00000224209.7_5_ENSG00000230798_3	2715.56	0.0418054	0.137987	0.302967	0.761915	0.905043
ENSG00000224209.7_5_ENSG00000230798_4	1495.03	0.0369879	0.154578	0.239284	0.810885	0.926565
ENSG00000224209.7_5_ENSG00000230798_5	3184.95	0.00901418	0.153571	0.0586973	0.953193	0.983341
ENSG00000224209.7_5_ENSG00000230798_6	4091.13	0.251951	0.148557	1.69598	0.0898891	0.297407
ENSG00000224209.7_5_ENSG00000230798_7	2780.02	-1.80085	0.149033	-12.0835	1.29029e-33	1.996e-31
ENSG00000224209.7_5_ENSG00000230798_8	3288.7	-0.0871302	0.13883	-0.627605	0.530263	0.778827
ENSG00000224209.7_5_ENSG00000230798_9	2115.02	-0.391174	0.150956	-2.59132	0.00956097	0.0645568
ENSG00000224271.6_6_1	1568.51	-0.374508	0.160045	-2.34001	0.0192832	0.107449
ENSG00000224271.6_6_2	9153.37	0.283844	0.0843493	3.3651	0.00076515	0.00856696
ENSG00000224271.6_6_3	3674.99	0.00920305	0.121321	0.0758567	0.939533	0.978564
ENSG00000224271.6_6_4	2306.82	0.195687	0.162778	1.20217	0.229297	0.51816
ENSG00000224271.6_6_5	6915.16	-0.21322	0.0983889	-2.16711	0.0302261	0.149059
ENSG00000224271.6_6_6	2724.14	0.221471	0.134582	1.64562	0.0998417	0.316785
ENSG00000224613.6_5_1	3462.74	0.0818095	0.140124	0.583839	0.559329	0.797388
ENSG00000224613.6_5_10	2666.75	-0.0509829	0.154893	-0.329149	0.742043	0.894653
ENSG00000224613.6_5_2	3362.87	0.0466333	0.139906	0.333318	0.738894	0.893558
ENSG00000224613.6_5_3	3382.28	-0.0408827	0.118483	-0.34505	0.730057	0.890112
ENSG00000224613.6_5_4	3303.56	-0.0308537	0.132399	-0.233036	0.815733	0.929376
ENSG00000224613.6_5_5	4556.66	-0.0216295	0.103711	-0.208554	0.834796	0.938476
ENSG00000224613.6_5_6	3428	0.26611	0.13089	2.03308	0.0420449	0.184754
ENSG00000224613.6_5_7	2187.87	0.271529	0.428198	0.634121	0.526002	0.776183
ENSG00000224613.6_5_8	1182.57	-0.0884605	0.219558	-0.402903	0.68702	0.871858
ENSG00000224613.6_5_9	3150.88	-0.104316	0.12457	-0.837407	0.402364	0.678513
ENSG00000224687.1_4_1	3002.58	-0.296694	0.15833	-1.87389	0.060945	0.236569
ENSG00000224687.1_4_10	3618.21	0.166274	0.156579	1.06192	0.288272	0.583005
ENSG00000224687.1_4_2	2398.74	0.486824	0.154705	3.14679	0.00165072	0.0164855
ENSG00000224687.1_4_3	5022.22	0.0896004	0.134359	0.666871	0.504854	0.760119
ENSG00000224687.1_4_4	4127.25	0.024431	0.132216	0.184781	0.853401	0.945747
ENSG00000224687.1_4_5	3751.06	-0.10015	0.102298	-0.979005	0.327577	0.619366
ENSG00000224687.1_4_6	933.406	0.191125	0.214912	0.889321	0.373831	0.657305
ENSG00000224687.1_4_7	3401.32	0.281611	0.139115	2.0243	0.0429397	0.187421
ENSG00000224687.1_4_8	3933.39	0.21828	0.146495	1.49001	0.136221	0.382854
ENSG00000224687.1_4_9	2325.08	0.0627519	0.176775	0.354982	0.722603	0.885294
ENSG00000224790.2_6_1	4429.99	0.043683	0.107392	0.406762	0.684183	0.87091
ENSG00000224790.2_6_10	1610.87	-0.420557	0.234025	-1.79706	0.0723258	0.26101
ENSG00000224790.2_6_11	1864.73	-0.280291	0.155958	-1.79722	0.0723002	0.26101
ENSG00000224790.2_6_12	2546.35	0.00991989	0.170065	0.05833	0.953486	0.983341
ENSG00000224790.2_6_2	4167.1	0.134849	0.144229	0.934965	0.349806	0.635908
ENSG00000224790.2_6_3	4686.4	0.306548	0.126549	2.42236	0.0154199	0.0910305
ENSG00000224790.2_6_4	1899.25	-1.2582	0.181331	-6.93869	3.95757e-12	1.47775e-10
ENSG00000224790.2_6_5	3790.77	0.00508688	0.128178	0.039686	0.968343	0.989123
ENSG00000224790.2_6_6	4437.86	0.199498	0.107536	1.85517	0.0635716	0.242615
ENSG00000224790.2_6_7	3562.04	0.188905	0.124002	1.52341	0.127657	0.367805
ENSG00000224790.2_6_8	2532.29	0.122749	0.141998	0.864444	0.387344	0.667732
ENSG00000224790.2_6_9	2509.91	0.13138	0.177525	0.740064	0.459261	0.723957
ENSG00000224843.7_6_1	3608.5	0.102267	0.149869	0.68238	0.494999	0.754341
ENSG00000224843.7_6_10	3167.54	-0.100018	0.119782	-0.835001	0.403717	0.679737
ENSG00000224843.7_6_2	2540.33	0.24803	0.154297	1.60748	0.107949	0.331023
ENSG00000224843.7_6_3	3890.97	-0.134095	0.141411	-0.948268	0.342993	0.630926
ENSG00000224843.7_6_4	3627.18	0.2112	0.154029	1.37117	0.170322	0.435007
ENSG00000224843.7_6_5	3780.87	-0.167688	0.161325	-1.03944	0.298599	0.591358
ENSG00000224843.7_6_6	2871.59	0.180633	0.118166	1.52863	0.126355	0.365283
ENSG00000224843.7_6_7	2377.96	0.108084	0.128395	0.841808	0.399896	0.677222
ENSG00000224843.7_6_8	6255.55	1.14286	0.123784	9.23267	2.63973e-20	1.96168e-18
ENSG00000224843.7_6_9	4252.78	-0.0368069	0.133749	-0.275194	0.783167	0.911836
ENSG00000224934.4_5_1	3937.02	-0.196709	0.148093	-1.32828	0.184085	0.456299
ENSG00000224934.4_5_10	0.2897	-0.655203	3.13332	-0.209108	0.834364	0.93834
ENSG00000224934.4_5_2	3799.1	0.229997	0.139239	1.65182	0.0985718	0.314203
ENSG00000224934.4_5_3	1840.38	0.0513682	0.177618	0.289206	0.772424	0.907092
ENSG00000224934.4_5_4	5890.23	-0.168469	0.13545	-1.24377	0.213584	0.497992
ENSG00000224934.4_5_5	3874.43	-0.091125	0.128784	-0.707578	0.479207	0.74085
ENSG00000224934.4_5_6	5481.02	-0.00693911	0.0865889	-0.0801385	0.936127	0.977707
ENSG00000224934.4_5_7	3109.13	-0.290031	0.14899	-1.94664	0.0515774	0.212131
ENSG00000224934.4_5_8	3442.83	-0.191607	0.192122	-0.99732	0.318609	0.612271
ENSG00000224934.4_5_9	1341.85	-0.443863	0.499446	-0.88871	0.374159	0.657439
ENSG00000225439.2_5_1	3640.56	0.240336	0.113393	2.1195	0.0340482	0.161505
ENSG00000225439.2_5_10	1178.65	0.0416261	0.190088	0.218984	0.826663	0.934681
ENSG00000225439.2_5_2	3904.41	0.212124	0.118365	1.79212	0.0731133	0.262405
ENSG00000225439.2_5_3	2260.26	0.0708368	0.165106	0.429038	0.667896	0.861224
ENSG00000225439.2_5_4	4058.57	-0.42152	0.160588	-2.62485	0.00866879	0.0605617
ENSG00000225439.2_5_5	4764.81	-0.0609295	0.114178	-0.533635	0.593594	0.818525
ENSG00000225439.2_5_6	2901.44	-0.129239	0.147149	-0.878284	0.37979	0.662404
ENSG00000225439.2_5_7	271.332	-0.30301	0.315072	-0.961719	0.336191	0.625876
ENSG00000225439.2_5_8	2486.86	0.0409799	0.131752	0.311038	0.755772	0.901598
ENSG00000225439.2_5_9	3177.77	0.216076	0.161683	1.33642	0.181411	0.452038
ENSG00000225675.2_4_1	3878.92	0.32993	0.184549	1.78777	0.0738138	0.264293
ENSG00000225675.2_4_10	1565.52	-0.33181	0.194187	-1.70871	0.0875038	0.292496
ENSG00000225675.2_4_2	4124.62	-0.243081	0.140926	-1.72488	0.0845483	0.285978
ENSG00000225675.2_4_3	2659.67	0.0221878	0.128065	0.173255	0.862451	0.948626
ENSG00000225675.2_4_4	3060.87	-0.0636215	0.159067	-0.399966	0.689182	0.872491
ENSG00000225675.2_4_5	5360.04	0.0703923	0.133639	0.526734	0.598378	0.820817
ENSG00000225675.2_4_6	2585.51	-0.0224431	0.144216	-0.155621	0.876331	0.954229
ENSG00000225675.2_4_7	3882.68	0.271092	0.120783	2.24446	0.0248026	0.129358
ENSG00000225675.2_4_8	2979.1	-0.176564	0.137933	-1.28007	0.200522	0.480694
ENSG00000225675.2_4_9	2173.93	0.395036	0.160792	2.45681	0.0140176	0.0844623
ENSG00000225791.6_4_1	3137.89	-0.331015	0.127032	-2.60575	0.00916734	0.0629035
ENSG00000225791.6_4_10	2352.33	-0.145448	0.152491	-0.95381	0.34018	0.628918
ENSG00000225791.6_4_2	3102.76	0.166528	0.131886	1.26267	0.206708	0.488876
ENSG00000225791.6_4_3	5098.55	0.256851	0.104668	2.45395	0.0141297	0.0850698
ENSG00000225791.6_4_4	4013.29	-0.366418	0.126764	-2.89055	0.00384565	0.0321036
ENSG00000225791.6_4_5	2162.23	0.173964	0.16181	1.07511	0.282325	0.577605
ENSG00000225791.6_4_6	1887.73	0.157809	0.151282	1.04314	0.296884	0.590722
ENSG00000225791.6_4_7	1501.77	-0.266811	0.191663	-1.39208	0.163897	0.426482
ENSG00000225791.6_4_8	3617.92	-0.126271	0.148011	-0.85312	0.393593	0.672243
ENSG00000225791.6_4_9	3698.99	-0.249287	0.145327	-1.71535	0.0862806	0.290412
ENSG00000225891.1_5_1	5242.51	0.994239	0.283775	3.50362	0.000458988	0.00560171
ENSG00000225891.1_5_2	9100.47	-0.085982	0.0976777	-0.880262	0.378717	0.661178
ENSG00000225891.1_5_3	3768.95	-0.208264	0.139906	-1.4886	0.136593	0.383085
ENSG00000225891.1_5_4	2006.16	-1.96283	0.342161	-5.73657	9.66103e-09	2.47401e-07
ENSG00000225891.1_5_5	4287.32	0.430246	0.136329	3.15593	0.00159986	0.0160621
ENSG00000225891.1_5_6	1544.26	0.0998135	0.169259	0.589707	0.555387	0.79581
ENSG00000225891.1_5_7	5947.57	0.141288	0.128647	1.09826	0.272092	0.566608
ENSG00000225891.1_5_8	3406.07	-0.146296	0.136718	-1.07006	0.284593	0.579896
ENSG00000225891.1_5_9	3281.41	-0.141068	0.150848	-0.935163	0.349704	0.635908
ENSG00000225975.6_4_1	2497.66	0.0236285	0.117236	0.201546	0.840272	0.940172
ENSG00000225975.6_4_10	2448.71	0.0403752	0.178907	0.225677	0.821452	0.931059
ENSG00000225975.6_4_2	2027.07	-0.154021	0.132757	-1.16017	0.245979	0.538938
ENSG00000225975.6_4_3	6203.73	-0.0969225	0.0918787	-1.0549	0.291473	0.585573
ENSG00000225975.6_4_4	3867.58	-0.314223	0.147005	-2.1375	0.0325577	0.156392
ENSG00000225975.6_4_5	2955.83	-0.152773	0.130573	-1.17002	0.241992	0.536031
ENSG00000225975.6_4_6	4362.92	0.228503	0.112242	2.0358	0.0417701	0.183973
ENSG00000225975.6_4_7	1637.07	-0.245275	0.18145	-1.35175	0.176456	0.445495
ENSG00000225975.6_4_8	2036.72	0.054797	0.185483	0.295429	0.767666	0.905949
ENSG00000225975.6_4_9	1508.3	0.204908	0.197655	1.03669	0.299878	0.593183
ENSG00000226017.2_5_1	4155.73	0.00867479	0.118485	0.0732141	0.941636	0.979143
ENSG00000226017.2_5_10	2343.02	-0.0516786	0.156585	-0.330036	0.741373	0.894426
ENSG00000226017.2_5_2	5775.45	0.268757	0.11444	2.34847	0.0188509	0.10561
ENSG00000226017.2_5_3	3042.78	-0.395448	0.152242	-2.5975	0.00939043	0.0639528
ENSG00000226017.2_5_4	1287.4	0.176171	0.174384	1.01025	0.312377	0.607444
ENSG00000226017.2_5_5	4887.38	0.200447	0.116938	1.71413	0.0865048	0.290521
ENSG00000226017.2_5_6	3364.37	-0.0547365	0.127182	-0.430381	0.666919	0.860411
ENSG00000226017.2_5_7	2172.18	0.136389	0.178067	0.765944	0.44371	0.714232
ENSG00000226017.2_5_8	1511.2	-0.0531335	0.201204	-0.264078	0.79172	0.91585
ENSG00000226017.2_5_9	1906.57	-0.362844	0.1783	-2.03502	0.0418488	0.184212
ENSG00000226026.5_5_1	3192.16	-0.0613612	0.130397	-0.47057	0.637948	0.845836
ENSG00000226026.5_5_10	3381.53	0.0207266	0.165634	0.125135	0.900417	0.965719
ENSG00000226026.5_5_2	2988.74	0.196156	0.20634	0.950644	0.341785	0.630334
ENSG00000226026.5_5_3	2521.42	-0.197998	0.193083	-1.02546	0.305148	0.60016
ENSG00000226026.5_5_4	5371.7	0.00467823	0.123298	0.0379426	0.969733	0.989141
ENSG00000226026.5_5_5	4053.88	0.094985	0.124568	0.762518	0.445751	0.715114
ENSG00000226026.5_5_6	1517.18	-0.274361	0.226326	-1.21224	0.225421	0.513429
ENSG00000226026.5_5_7	3105.51	0.163478	0.136609	1.19668	0.231431	0.520345
ENSG00000226026.5_5_8	1214.13	-0.115801	0.255153	-0.453849	0.649938	0.851659
ENSG00000226026.5_5_9	2201.97	0.1401	0.131501	1.06539	0.286699	0.58173
ENSG00000226200.6_6_1	4018.06	-0.0692547	0.139999	-0.494681	0.620826	0.835522
ENSG00000226200.6_6_10	3711.68	-0.125229	0.140914	-0.888694	0.374168	0.657439
ENSG00000226200.6_6_2	1020.76	0.105698	0.210246	0.502733	0.615152	0.832907
ENSG00000226200.6_6_3	2936.75	-0.0939283	0.158941	-0.590965	0.554544	0.795716
ENSG00000226200.6_6_4	3221.25	0.0365567	0.145176	0.25181	0.801188	0.922388
ENSG00000226200.6_6_5	2999.07	0.313207	0.165523	1.89223	0.0584608	0.230919
ENSG00000226200.6_6_6	2621.37	0.304032	0.158351	1.91999	0.0548597	0.221072
ENSG00000226200.6_6_7	4326.4	-0.0528805	0.165077	-0.320338	0.748712	0.898581
ENSG00000226200.6_6_8	4701.21	-0.52511	0.15416	-3.40627	0.000658581	0.0075637
ENSG00000226200.6_6_9	2671.42	-0.31831	0.144953	-2.19595	0.0280954	0.141297
ENSG00000226465.2_5_1	2518.16	-0.307075	0.167717	-1.8309	0.0671149	0.249868
ENSG00000226465.2_5_10	991.487	-0.0304643	0.238613	-0.127672	0.898408	0.965141
ENSG00000226465.2_5_2	2742.94	-0.000731998	0.153905	-0.00475618	0.996205	0.998048
ENSG00000226465.2_5_3	4032.85	0.0349402	0.115611	0.302223	0.762482	0.905043
ENSG00000226465.2_5_4	4122.9	0.101505	0.116982	0.867697	0.38556	0.666943
ENSG00000226465.2_5_5	1726.39	-0.0363009	0.226802	-0.160055	0.872838	0.953199
ENSG00000226465.2_5_6	2594.65	0.224803	0.152767	1.47154	0.141144	0.391299
ENSG00000226465.2_5_7	2794.65	-0.193546	0.124858	-1.55013	0.121111	0.357484
ENSG00000226465.2_5_8	3533.24	0.10106	0.134301	0.75249	0.451757	0.718488
ENSG00000226465.2_5_9	4292.68	0.0975511	0.111038	0.878541	0.37965	0.662313
ENSG00000226609.1_6_1	6503.07	-0.0113822	0.10667	-0.106705	0.915023	0.970948
ENSG00000226609.1_6_10	2226.63	0.117446	0.167602	0.700746	0.483462	0.74378
ENSG00000226609.1_6_2	3036.14	-0.17009	0.132153	-1.28707	0.198071	0.477537
ENSG00000226609.1_6_3	3527.1	-0.00150655	0.12934	-0.011648	0.990706	0.996049
ENSG00000226609.1_6_4	4369.3	-0.376081	0.125031	-3.0079	0.00263057	0.0237661
ENSG00000226609.1_6_5	3998.39	0.217051	0.128886	1.68405	0.0921715	0.301927
ENSG00000226609.1_6_6	3264.64	0.151623	0.15724	0.964278	0.334907	0.6245
ENSG00000226609.1_6_7	1457.65	-0.213	0.226967	-0.938462	0.348007	0.635177
ENSG00000226609.1_6_8	2501.14	-0.0993649	0.150269	-0.661245	0.508455	0.762733
ENSG00000226609.1_6_9	4950.1	0.125728	0.131212	0.958206	0.337959	0.626976
ENSG00000226648.1_5_1	3669.7	0.351002	0.128547	2.73054	0.00632305	0.0483152
ENSG00000226648.1_5_10	2302.99	-0.147634	0.177243	-0.832944	0.404876	0.681235
ENSG00000226648.1_5_2	2758.78	-0.123722	0.169013	-0.732027	0.464152	0.728117
ENSG00000226648.1_5_3	3992.8	-0.0813069	0.104586	-0.777415	0.436914	0.707349
ENSG00000226648.1_5_4	5244.24	0.16071	0.121056	1.32757	0.184319	0.456582
ENSG00000226648.1_5_5	5023.16	0.0312983	0.132176	0.236792	0.812818	0.927746
ENSG00000226648.1_5_6	3289.27	-0.125553	0.157633	-0.796493	0.425745	0.698285
ENSG00000226648.1_5_7	3267.79	-0.689317	0.142628	-4.83298	1.34502e-06	2.69004e-05
ENSG00000226648.1_5_8	2840.19	-0.141715	0.148498	-0.954318	0.339923	0.628811
ENSG00000226648.1_5_9	1586.15	0.178738	0.179257	0.997104	0.318714	0.612271
ENSG00000226686.7_4_1	2875.67	0.0671023	0.162398	0.413196	0.679463	0.867936
ENSG00000226686.7_4_10	3418.72	0.169533	0.156533	1.08305	0.278785	0.574393
ENSG00000226686.7_4_2	3697.96	0.0942459	0.137215	0.686849	0.492178	0.751856
ENSG00000226686.7_4_3	2878.25	0.221225	0.152967	1.44623	0.148114	0.401108
ENSG00000226686.7_4_4	4044.05	-0.201328	0.109019	-1.84673	0.0647866	0.24591
ENSG00000226686.7_4_5	3488.1	-0.232828	0.170009	-1.36951	0.170841	0.435579
ENSG00000226686.7_4_6	3695.12	0.0944899	0.121329	0.778788	0.436105	0.706794
ENSG00000226686.7_4_7	2996.03	0.198483	0.130515	1.52076	0.128319	0.369534
ENSG00000226686.7_4_8	3402.56	0.0202216	0.131667	0.153581	0.87794	0.954963
ENSG00000226686.7_4_9	3260.51	0.250696	0.159482	1.57194	0.115965	0.347326
ENSG00000226688.6_6_1	4008.39	0.110986	0.12176	0.911515	0.362024	0.647123
ENSG00000226688.6_6_10	3144	-0.0240115	0.150027	-0.160048	0.872843	0.953199
ENSG00000226688.6_6_2	3690.11	0.166652	0.163572	1.01883	0.308283	0.603957
ENSG00000226688.6_6_3	4191.86	0.154738	0.141387	1.09443	0.273766	0.569156
ENSG00000226688.6_6_4	2318.83	0.253947	0.205638	1.23492	0.21686	0.501464
ENSG00000226688.6_6_5	2936.29	0.10277	0.129495	0.79362	0.427417	0.699579
ENSG00000226688.6_6_6	3886.13	0.208014	0.117166	1.77537	0.0758368	0.268702
ENSG00000226688.6_6_7	2389.18	-0.170454	0.186757	-0.912705	0.361398	0.647123
ENSG00000226688.6_6_8	2912.99	0.020541	0.180558	0.113764	0.909425	0.968852
ENSG00000226688.6_6_9	4611.47	-0.179584	0.128581	-1.39666	0.162516	0.424101
ENSG00000226819.1_4_1	3776.49	0.13821	0.124982	1.10584	0.268797	0.562529
ENSG00000226819.1_4_10	1743.97	0.132242	0.94831	0.13945	0.889095	0.961115
ENSG00000226819.1_4_2	3628.79	0.159799	0.141385	1.13024	0.258374	0.553398
ENSG00000226819.1_4_3	4359.28	0.146205	0.121935	1.19904	0.230511	0.519711
ENSG00000226819.1_4_4	3752.74	0.459343	0.117315	3.91548	9.02247e-05	0.00132797
ENSG00000226819.1_4_5	5623.18	0.0213308	0.127571	0.167207	0.867207	0.95033
ENSG00000226819.1_4_6	2111.72	0.0167111	0.181452	0.0920968	0.926621	0.975181
ENSG00000226819.1_4_7	1804.1	0.169165	0.149199	1.13382	0.256869	0.551734
ENSG00000226819.1_4_8	2498.79	0.189396	0.122339	1.54812	0.121593	0.358033
ENSG00000226819.1_4_9	1713.72	0.127234	0.16016	0.794416	0.426953	0.699439
ENSG00000226913.1_4_1	3711.85	-0.0608115	0.143958	-0.422427	0.672714	0.864413
ENSG00000226913.1_4_10	207.42	-0.273766	0.439819	-0.622452	0.533645	0.780467
ENSG00000226913.1_4_2	4655.98	-0.0399919	0.126876	-0.315206	0.752606	0.900513
ENSG00000226913.1_4_3	2319.89	0.268695	0.146088	1.83927	0.0658754	0.248073
ENSG00000226913.1_4_4	2599.73	-2.06731	0.22147	-9.33449	1.01476e-20	7.61573e-19
ENSG00000226913.1_4_5	3282.05	0.141012	0.143586	0.982072	0.326064	0.618075
ENSG00000226913.1_4_6	3521.59	-0.311873	0.134496	-2.31884	0.020404	0.111993
ENSG00000226913.1_4_7	2053.86	0.481176	0.177604	2.70927	0.00674317	0.0505758
ENSG00000226913.1_4_8	1883.49	0.165959	0.181832	0.912706	0.361397	0.647123
ENSG00000226913.1_4_9	1226.55	-2.62105	0.254752	-10.2886	7.93128e-25	7.51489e-23
ENSG00000226950.6_5_1	5634.64	-0.0208803	0.128217	-0.162851	0.870636	0.951801
ENSG00000226950.6_5_10	3388.74	0.342734	0.136421	2.51232	0.0119939	0.0750111
ENSG00000226950.6_5_2	4546.58	-0.0412102	0.131888	-0.312464	0.754688	0.90107
ENSG00000226950.6_5_3	2960.36	-0.142047	0.134078	-1.05944	0.289401	0.583887
ENSG00000226950.6_5_4	2544.31	0.340687	0.200661	1.69782	0.089541	0.296644
ENSG00000226950.6_5_5	1846.64	0.129165	0.170009	0.759754	0.447402	0.716145
ENSG00000226950.6_5_6	3936.22	-0.0981887	0.118226	-0.830517	0.406246	0.682933
ENSG00000226950.6_5_7	1161.12	-2.12866	0.316569	-6.72416	1.76611e-11	6.14088e-10
ENSG00000226950.6_5_8	4727.78	0.0665471	0.132977	0.500439	0.616766	0.833407
ENSG00000226950.6_5_9	3489.53	-0.183023	0.166186	-1.10132	0.270759	0.56492
ENSG00000227210.1_5_1	3718.74	-0.155431	0.114764	-1.35435	0.175624	0.443892
ENSG00000227210.1_5_10	4829.56	0.00809466	0.131272	0.0616633	0.950831	0.982558
ENSG00000227210.1_5_2	3813.91	0.100203	0.131899	0.759692	0.447439	0.716145
ENSG00000227210.1_5_3	4283.87	-0.376539	0.133143	-2.82807	0.00468296	0.0380375
ENSG00000227210.1_5_4	2719.85	-0.288791	0.157463	-1.83402	0.0666505	0.24939
ENSG00000227210.1_5_5	3646.57	-0.18739	0.140818	-1.33073	0.183278	0.455219
ENSG00000227210.1_5_6	2307.96	-0.79424	0.192203	-4.1323	3.59143e-05	0.000579214
ENSG00000227210.1_5_7	2585.08	0.384266	0.177516	2.16469	0.0304117	0.149495
ENSG00000227210.1_5_8	3246.08	0.120452	0.162905	0.739401	0.459664	0.724207
ENSG00000227210.1_5_9	2686.63	0.120962	0.122623	0.986459	0.323908	0.61658
ENSG00000227354.6_5_1	3829.31	-0.0245339	0.131414	-0.186692	0.851902	0.945292
ENSG00000227354.6_5_10	2249.37	0.0863693	0.147345	0.586172	0.55776	0.796937
ENSG00000227354.6_5_2	3052	0.222785	0.13621	1.63561	0.101922	0.3211
ENSG00000227354.6_5_3	5244.22	-0.0587915	0.10243	-0.573969	0.565989	0.801743
ENSG00000227354.6_5_4	2244.7	0.259312	0.187529	1.38278	0.166731	0.430751
ENSG00000227354.6_5_5	2922.32	-0.0211342	0.184764	-0.114385	0.908933	0.968852
ENSG00000227354.6_5_6	3018.47	-0.0851487	0.145951	-0.583405	0.559621	0.797505
ENSG00000227354.6_5_7	3898.64	-0.413598	0.163831	-2.52454	0.0115849	0.0732014
ENSG00000227354.6_5_8	1938.09	0.0124938	0.207471	0.0602197	0.951981	0.982974
ENSG00000227354.6_5_9	4679.49	0.0138101	0.138647	0.0996061	0.920657	0.972443
ENSG00000227398.3_5_1	3246.41	0.0706824	0.180718	0.391119	0.695709	0.874975
ENSG00000227398.3_5_10	3220.4	-0.0980451	0.158722	-0.617717	0.536762	0.78379
ENSG00000227398.3_5_2	3099.65	-0.0545354	0.167217	-0.326136	0.744322	0.896008
ENSG00000227398.3_5_3	3811.39	0.261716	0.167461	1.56284	0.11809	0.351672
ENSG00000227398.3_5_4	1372.44	0.211047	0.22181	0.951479	0.341361	0.629873
ENSG00000227398.3_5_5	2436.83	-0.00365088	0.159103	-0.0229467	0.981693	0.994551
ENSG00000227398.3_5_6	4083.01	-0.103288	0.12854	-0.80355	0.421657	0.696482
ENSG00000227398.3_5_7	2746.93	0.0755007	0.158153	0.477389	0.633085	0.843075
ENSG00000227398.3_5_8	1380.6	-0.0416731	0.211853	-0.196708	0.844056	0.941705
ENSG00000227398.3_5_9	3504.4	0.0540387	0.159201	0.339438	0.73428	0.891819
ENSG00000227627.2_6_1	4905.78	0.0922662	0.125141	0.737299	0.46094	0.725032
ENSG00000227627.2_6_10	3142.96	0.0229492	0.17898	0.128222	0.897973	0.965141
ENSG00000227627.2_6_2	3945.11	0.208939	0.140719	1.4848	0.137597	0.384722
ENSG00000227627.2_6_3	2157.41	0.0111504	0.167838	0.0664351	0.947031	0.981248
ENSG00000227627.2_6_4	3231.1	0.0260364	0.114262	0.227866	0.81975	0.930716
ENSG00000227627.2_6_5	4798.36	-0.405642	0.118801	-3.41447	0.000639054	0.00739546
ENSG00000227627.2_6_6	3603.42	-0.0264126	0.145797	-0.181161	0.856241	0.946958
ENSG00000227627.2_6_7	3084.48	0.244508	0.149666	1.63369	0.102324	0.3217
ENSG00000227627.2_6_8	3379.68	0.0333201	0.110359	0.301925	0.76271	0.905043
ENSG00000227627.2_6_9	1757.31	-0.407016	0.170705	-2.38432	0.0171107	0.0981825
ENSG00000227896.2_5_1	5439.16	1.08988	0.203985	5.34293	9.14574e-08	2.13307e-06
ENSG00000227896.2_5_10	2987	0.247507	0.11605	2.13276	0.0329441	0.15755
ENSG00000227896.2_5_2	2681.68	-2.2426	0.138192	-16.2281	3.19131e-59	3.02377e-56
ENSG00000227896.2_5_3	3616.72	0.619623	0.146794	4.22105	2.43168e-05	0.000405994
ENSG00000227896.2_5_4	4002.84	-0.0633774	0.126537	-0.500859	0.61647	0.833407
ENSG00000227896.2_5_5	3188.87	-0.2868	0.17319	-1.65598	0.0977257	0.312031
ENSG00000227896.2_5_6	2261.18	-0.467279	0.149039	-3.13529	0.00171683	0.0169447
ENSG00000227896.2_5_7	3644.72	-0.17892	0.153309	-1.16705	0.243188	0.537425
ENSG00000227896.2_5_8	735.332	0.493366	0.274405	1.79795	0.0721852	0.260802
ENSG00000227896.2_5_9	913.473	-3.50964	1.01196	-3.46816	0.000524043	0.00626537
ENSG00000227906.7_5_1	2878.99	0.582877	0.141181	4.12858	3.65005e-05	0.000584967
ENSG00000227906.7_5_10	1280.43	-0.173207	0.264377	-0.655151	0.512371	0.765878
ENSG00000227906.7_5_2	4614.22	0.0866255	0.09908	0.874298	0.381956	0.664148
ENSG00000227906.7_5_3	6385.53	-0.0389822	0.104297	-0.373762	0.708581	0.880211
ENSG00000227906.7_5_4	5686.43	0.385583	0.109953	3.5068	0.000453537	0.00557181
ENSG00000227906.7_5_5	3518.16	0.266561	0.26955	0.988912	0.322706	0.616026
ENSG00000227906.7_5_6	1311.92	-0.323409	0.214728	-1.50614	0.132032	0.375255
ENSG00000227906.7_5_7	2039.6	-0.0355559	0.142571	-0.24939	0.803059	0.923612
ENSG00000227906.7_5_8	4049.56	-0.359668	0.15832	-2.27178	0.0230998	0.12322
ENSG00000227906.7_5_9	2131.93	0.00880488	0.165284	0.0532711	0.957516	0.984132
ENSG00000227946.1_5_1	3039.17	0.0595941	0.13399	0.444766	0.656489	0.855603
ENSG00000227946.1_5_10	3361.45	-0.0863621	0.152782	-0.565264	0.571894	0.806112
ENSG00000227946.1_5_2	2818.78	-0.00557892	0.153314	-0.0363887	0.970972	0.989916
ENSG00000227946.1_5_3	2430.89	0.170385	0.144523	1.17895	0.23842	0.530408
ENSG00000227946.1_5_4	4644.22	0.142049	0.118619	1.19753	0.231101	0.520062
ENSG00000227946.1_5_5	2389.96	0.20585	0.155335	1.3252	0.185106	0.458101
ENSG00000227946.1_5_6	2693.19	-0.132529	0.225372	-0.588046	0.556501	0.796202
ENSG00000227946.1_5_7	1951.46	0.00760839	0.194137	0.0391908	0.968738	0.989123
ENSG00000227946.1_5_8	2251.86	-0.183984	0.172503	-1.06655	0.286173	0.58173
ENSG00000227946.1_5_9	2333.56	0.19728	0.202796	0.9728	0.330653	0.621233
ENSG00000227963.1_5_1	4254.5	-0.146114	0.0936902	-1.55955	0.118867	0.353061
ENSG00000227963.1_5_10	1335.08	-0.0829736	0.380388	-0.218129	0.827329	0.935071
ENSG00000227963.1_5_2	2391.17	0.0770379	0.203739	0.378121	0.705341	0.878207
ENSG00000227963.1_5_3	4053.64	0.231435	0.115731	1.99976	0.0455259	0.194854
ENSG00000227963.1_5_4	2743.02	-0.243885	0.190339	-1.28132	0.20008	0.480091
ENSG00000227963.1_5_5	4030.22	0.110626	0.134934	0.819858	0.412297	0.688828
ENSG00000227963.1_5_6	4121.42	-0.0846351	0.153801	-0.550289	0.582121	0.812201
ENSG00000227963.1_5_7	1987.11	0.179911	0.172589	1.04243	0.297213	0.590766
ENSG00000227963.1_5_8	2776.65	-0.0871683	0.115043	-0.7577	0.44863	0.716187
ENSG00000227963.1_5_9	1875.18	0.439633	0.157245	2.79585	0.00517637	0.0412586
ENSG00000228063.1_6_1	2544.99	-0.0506951	0.149618	-0.33883	0.734738	0.891946
ENSG00000228063.1_6_10	3287.88	0.0422254	0.142193	0.296958	0.766498	0.905922
ENSG00000228063.1_6_2	2711.48	0.238071	0.156732	1.51897	0.128769	0.369584
ENSG00000228063.1_6_3	4043.47	0.18222	0.141847	1.28462	0.198925	0.478988
ENSG00000228063.1_6_4	4629.78	0.406829	0.103329	3.93723	8.24262e-05	0.00122508
ENSG00000228063.1_6_5	4512.34	-0.00708182	0.145552	-0.0486549	0.961194	0.985693
ENSG00000228063.1_6_6	3561.27	0.0321598	0.126202	0.254829	0.798855	0.920681
ENSG00000228063.1_6_7	2959.22	0.217941	0.166132	1.31186	0.189569	0.465349
ENSG00000228063.1_6_8	2631.64	0.390234	0.148287	2.63161	0.00849816	0.0595343
ENSG00000228063.1_6_9	4363.88	0.18512	0.127982	1.44645	0.148052	0.401108
ENSG00000228192.7_5_1	3618.12	0.393946	0.122777	3.20862	0.00133372	0.0136801
ENSG00000228192.7_5_10	781.314	0.449127	0.296626	1.51412	0.129995	0.371976
ENSG00000228192.7_5_2	5005.43	0.28902	0.0999833	2.89069	0.00384401	0.0321036
ENSG00000228192.7_5_3	4084.66	0.227288	0.117743	1.93038	0.0535602	0.217804
ENSG00000228192.7_5_4	4591.45	-0.210022	0.103783	-2.02366	0.0430047	0.187421
ENSG00000228192.7_5_5	2217.31	-0.003977	0.176176	-0.022574	0.98199	0.994612
ENSG00000228192.7_5_6	1651.83	0.313164	0.190496	1.64394	0.100189	0.317754
ENSG00000228192.7_5_7	5076.25	0.0445834	0.154246	0.289042	0.77255	0.907092
ENSG00000228192.7_5_8	1687.46	0.312132	0.210203	1.48491	0.137568	0.384722
ENSG00000228192.7_5_9	2183.63	-0.747819	0.182507	-4.09747	4.17681e-05	0.000656852
ENSG00000228274.3_6_1	1709.38	-3.2871	0.238636	-13.7745	3.62843e-43	9.48395e-41
ENSG00000228274.3_6_10	2084.98	0.17965	0.157455	1.14096	0.253885	0.548036
ENSG00000228274.3_6_2	3882.18	0.362643	0.134312	2.7	0.00693392	0.0512767
ENSG00000228274.3_6_3	2226.08	-2.23114	0.234706	-9.50611	1.97931e-21	1.59608e-19
ENSG00000228274.3_6_4	3081.17	0.103293	0.129132	0.799901	0.423768	0.696782
ENSG00000228274.3_6_5	3806.11	0.0809981	0.115263	0.702727	0.482226	0.74299
ENSG00000228274.3_6_6	4149.21	-0.0557578	0.122621	-0.454715	0.649314	0.851375
ENSG00000228274.3_6_7	3066.15	0.0385696	0.148317	0.260049	0.794826	0.917293
ENSG00000228274.3_6_8	5288.24	0.031576	0.124494	0.253636	0.799777	0.921323
ENSG00000228274.3_6_9	3260.69	0.155068	0.141584	1.09524	0.273411	0.568731
ENSG00000228404.1_5_1	5470.56	-0.0189938	0.126847	-0.149738	0.880971	0.956562
ENSG00000228404.1_5_10	2104.61	-0.192982	0.161861	-1.19227	0.233154	0.522872
ENSG00000228404.1_5_2	2503.83	0.00648822	0.133303	0.0486726	0.96118	0.985693
ENSG00000228404.1_5_3	5880.97	0.262877	0.147101	1.78705	0.0739294	0.264582
ENSG00000228404.1_5_4	4027.33	0.153014	0.169395	0.903295	0.366369	0.650476
ENSG00000228404.1_5_5	5621.57	0.0947463	0.10115	0.936687	0.348919	0.635313
ENSG00000228404.1_5_6	4154.14	0.117079	0.123116	0.950968	0.34162	0.630198
ENSG00000228404.1_5_7	3364.62	0.177911	0.141649	1.256	0.209117	0.49226
ENSG00000228404.1_5_8	4726.32	0.100395	0.121833	0.824038	0.409918	0.686366
ENSG00000228404.1_5_9	3031.89	0.037967	0.139112	0.272924	0.784912	0.91266
ENSG00000228434.1_6_1	1820.69	-0.02473	0.145247	-0.170262	0.864804	0.949749
ENSG00000228434.1_6_2	2257.83	0.0684636	0.14584	0.469445	0.638752	0.845917
ENSG00000228434.1_6_3	3227.47	-0.0699837	0.172514	-0.40567	0.684985	0.871355
ENSG00000228434.1_6_4	2276.05	-0.112408	0.15667	-0.717485	0.473075	0.73563
ENSG00000228434.1_6_5	3099.29	0.0590669	0.134363	0.439607	0.660222	0.856785
ENSG00000228436.2_6_1	2637.22	-1.95843	0.182707	-10.719	8.29276e-27	9.67063e-25
ENSG00000228436.2_6_10	3130.78	0.250764	0.181954	1.37817	0.16815	0.433087
ENSG00000228436.2_6_2	2182.1	-0.132287	0.12737	-1.0386	0.29899	0.591739
ENSG00000228436.2_6_3	3785.39	-0.561031	0.16811	-3.33728	0.000846028	0.00932107
ENSG00000228436.2_6_4	4187.23	0.355946	0.130777	2.72178	0.00649323	0.0491981
ENSG00000228436.2_6_5	3544.89	-0.212698	0.122381	-1.73799	0.0822119	0.282359
ENSG00000228436.2_6_6	1979.03	0.0677441	0.219643	0.308428	0.757756	0.902701
ENSG00000228436.2_6_7	2725.4	0.278791	0.180007	1.54878	0.121436	0.357747
ENSG00000228436.2_6_8	7484.86	0.244846	0.0950999	2.57462	0.0100351	0.0665496
ENSG00000228436.2_6_9	1856.66	0.250702	0.170231	1.47272	0.140827	0.391014
ENSG00000228470.1_6_1	5358.72	0.244403	0.126802	1.92745	0.0539239	0.21893
ENSG00000228470.1_6_10	1689.6	0.285579	0.250814	1.13861	0.254867	0.548677
ENSG00000228470.1_6_2	4427.83	-0.223496	0.134573	-1.66078	0.0967568	0.310375
ENSG00000228470.1_6_3	2277.17	-0.176796	0.162831	-1.08577	0.277583	0.573162
ENSG00000228470.1_6_4	4005.17	-0.0189519	0.148359	-0.127744	0.898352	0.965141
ENSG00000228470.1_6_5	2303.93	0.302406	0.16676	1.81342	0.0697674	0.255724
ENSG00000228470.1_6_6	2610.47	0.142171	0.178808	0.795109	0.42655	0.699232
ENSG00000228470.1_6_7	4171.71	0.302732	0.138551	2.18498	0.0288902	0.144356
ENSG00000228470.1_6_8	4764.69	0.304427	0.138774	2.19369	0.0282579	0.141851
ENSG00000228470.1_6_9	4040.88	-0.0813184	0.122904	-0.661641	0.508201	0.762654
ENSG00000228506.2_6_1	1284.72	0.52054	0.191907	2.71246	0.00667852	0.0502214
ENSG00000228506.2_6_10	1474.62	-0.0861941	0.191108	-0.451022	0.651974	0.852797
ENSG00000228506.2_6_2	2032.13	-0.191312	0.140837	-1.35839	0.17434	0.441973
ENSG00000228506.2_6_3	3670.62	0.103588	0.123393	0.8395	0.401189	0.678343
ENSG00000228506.2_6_4	2477.29	0.386665	0.19473	1.98565	0.0470727	0.199002
ENSG00000228506.2_6_5	4140.61	0.229553	0.128297	1.78923	0.0735772	0.263695
ENSG00000228506.2_6_6	3392.8	0.0917369	0.187296	0.489796	0.624279	0.837967
ENSG00000228506.2_6_7	4147.86	0.439263	0.14614	3.00577	0.00264911	0.0238766
ENSG00000228506.2_6_8	2680.9	0.283814	0.136763	2.07523	0.0379651	0.172424
ENSG00000228506.2_6_9	1785.24	0.101125	0.156543	0.645991	0.518285	0.771173
ENSG00000228629.2_5_1	4810.63	0.358857	0.126003	2.848	0.0043995	0.0360911
ENSG00000228629.2_5_10	3353.73	-0.0891062	0.152821	-0.583075	0.559843	0.797671
ENSG00000228629.2_5_2	2676.3	0.335808	0.178711	1.87906	0.0602363	0.23452
ENSG00000228629.2_5_3	2100.51	-0.129833	0.213547	-0.607981	0.5432	0.789156
ENSG00000228629.2_5_4	4284.41	1.33517	0.242198	5.5127	3.53369e-08	8.58506e-07
ENSG00000228629.2_5_5	3718.77	0.463637	0.174185	2.66175	0.00777359	0.0557396
ENSG00000228629.2_5_6	2837.2	0.255064	0.144293	1.76768	0.077114	0.271863
ENSG00000228629.2_5_7	4314.58	-0.0106934	0.145806	-0.0733397	0.941536	0.979143
ENSG00000228629.2_5_8	2274.38	-0.121382	0.110185	-1.10162	0.270626	0.564798
ENSG00000228629.2_5_9	2260.66	-0.343402	0.169556	-2.0253	0.0428366	0.187256
ENSG00000228886.1_6_1	3354.17	0.0104123	0.134722	0.0772872	0.938395	0.978075
ENSG00000228886.1_6_2	2804.93	0.441081	0.156324	2.82157	0.00477888	0.0386595
ENSG00000228886.1_6_3	3480.89	0.0172967	0.147129	0.117561	0.906415	0.96885
ENSG00000229043.2_5_1	4256.67	-0.0966262	0.135449	-0.71338	0.475611	0.737651
ENSG00000229043.2_5_10	1153.39	-0.268604	0.213433	-1.2585	0.208212	0.490847
ENSG00000229043.2_5_2	5597.27	0.153722	0.136619	1.12519	0.260509	0.555558
ENSG00000229043.2_5_3	2777.73	-1.43663	0.222811	-6.44773	1.1354e-10	3.60098e-09
ENSG00000229043.2_5_4	4512.53	-0.0836403	0.139241	-0.600686	0.548049	0.791259
ENSG00000229043.2_5_5	2768.76	0.0474699	0.162885	0.291433	0.77072	0.907092
ENSG00000229043.2_5_6	3492.2	0.270245	0.166862	1.61957	0.105325	0.326232
ENSG00000229043.2_5_7	2006.44	-0.0547319	0.150582	-0.363468	0.716256	0.882369
ENSG00000229043.2_5_8	4052.93	0.0689227	0.132306	0.520933	0.602413	0.823301
ENSG00000229043.2_5_9	2703.19	0.117646	0.181498	0.64819	0.516862	0.770422
ENSG00000229124.6_5_1	4358.03	0.191385	0.137981	1.38704	0.165429	0.428844
ENSG00000229124.6_5_10	4338.33	0.291288	0.117746	2.47387	0.0133657	0.0815718
ENSG00000229124.6_5_2	4191.87	0.216024	0.136112	1.5871	0.112489	0.33998
ENSG00000229124.6_5_3	2182.12	0.348384	0.189926	1.83432	0.0666072	0.24939
ENSG00000229124.6_5_4	3118.3	0.175688	0.194347	0.903993	0.365999	0.650465
ENSG00000229124.6_5_5	3050.29	0.11876	0.147321	0.80613	0.420168	0.69511
ENSG00000229124.6_5_6	1561.46	-0.268108	0.205446	-1.30501	0.19189	0.468558
ENSG00000229124.6_5_7	3038.43	-0.0353098	0.142869	-0.247149	0.804793	0.924391
ENSG00000229124.6_5_8	2922.71	-0.528973	0.182821	-2.89339	0.00381102	0.0319991
ENSG00000229124.6_5_9	1857.59	-0.0716171	0.170261	-0.42063	0.674025	0.865385
ENSG00000229582.3_5_1	3631.64	-0.0607051	0.126726	-0.479028	0.631919	0.843075
ENSG00000229582.3_5_10	1856.66	0.15834	0.178079	0.889158	0.373918	0.657305
ENSG00000229582.3_5_2	1884.23	-0.331581	0.164677	-2.01353	0.0440591	0.190404
ENSG00000229582.3_5_3	3161.14	-0.110679	0.145881	-0.758694	0.448036	0.716177
ENSG00000229582.3_5_4	5008.71	-1.21221	0.307992	-3.93584	8.2907e-05	0.00122981
ENSG00000229582.3_5_5	2855.25	0.0152629	0.189389	0.0805901	0.935768	0.977707
ENSG00000229582.3_5_6	7015.76	0.0392769	0.119012	0.330024	0.741382	0.894426
ENSG00000229582.3_5_7	4180.56	-0.0714984	0.13012	-0.549479	0.582677	0.812339
ENSG00000229582.3_5_8	2901.83	0.00231925	0.181651	0.0127676	0.989813	0.996049
ENSG00000229582.3_5_9	3778.44	-0.114939	0.116649	-0.985341	0.324457	0.616708
ENSG00000229852.2_6_1	2648.77	-0.0223338	0.151563	-0.147356	0.882851	0.95778
ENSG00000229852.2_6_10	1867.96	0.325188	0.18267	1.7802	0.0750439	0.266978
ENSG00000229852.2_6_2	3829.74	0.169767	0.14203	1.19529	0.231973	0.52113
ENSG00000229852.2_6_3	4615.92	-0.152315	0.152407	-0.999393	0.317604	0.611579
ENSG00000229852.2_6_4	2469.93	-0.0920459	0.12053	-0.763676	0.44506	0.714948
ENSG00000229852.2_6_5	1647.76	-1.01995	0.196191	-5.19879	2.00592e-07	4.45891e-06
ENSG00000229852.2_6_6	4071.66	0.437974	0.145551	3.00908	0.00262039	0.0237225
ENSG00000229852.2_6_7	4515.33	0.0488753	0.125656	0.38896	0.697305	0.875385
ENSG00000229852.2_6_8	3542.18	0.0835062	0.130625	0.639282	0.522639	0.774488
ENSG00000229852.2_6_9	5214.05	0.00951201	0.123727	0.0768789	0.93872	0.978075
ENSG00000229876.1_4_1	2448.46	-0.018926	0.179504	-0.105435	0.91603	0.970985
ENSG00000229876.1_4_10	2627.88	0.401621	0.144126	2.78659	0.00532653	0.0422776
ENSG00000229876.1_4_2	4921.12	0.160093	0.122483	1.30707	0.19119	0.46734
ENSG00000229876.1_4_3	1666.71	0.344539	0.202213	1.70384	0.0884106	0.294192
ENSG00000229876.1_4_4	3300.96	-0.293058	0.157697	-1.85836	0.0631178	0.241633
ENSG00000229876.1_4_5	3466.74	-0.285856	0.148281	-1.9278	0.0538799	0.218869
ENSG00000229876.1_4_6	5029.11	0.0124831	0.118151	0.105654	0.915857	0.970985
ENSG00000229876.1_4_7	1878.75	0.546507	0.149291	3.66068	0.000251542	0.00331022
ENSG00000229876.1_4_8	2464.76	0.268235	0.216472	1.23912	0.2153	0.50024
ENSG00000229876.1_4_9	2086.43	-0.219135	0.175994	-1.24512	0.213086	0.497288
ENSG00000229956.10_6_1	4752.54	-0.321891	0.130462	-2.46733	0.0136126	0.082679
ENSG00000229956.10_6_10	2096.5	-0.168513	0.188807	-0.892514	0.372117	0.655812
ENSG00000229956.10_6_2	3039.4	-0.378332	0.145732	-2.59608	0.00942952	0.0641038
ENSG00000229956.10_6_3	2461.96	0.160055	0.169799	0.942617	0.345877	0.633272
ENSG00000229956.10_6_4	3514.9	-0.308054	0.129512	-2.37858	0.0173796	0.0992744
ENSG00000229956.10_6_5	3402.5	-0.3859	0.119769	-3.22205	0.00127278	0.0131858
ENSG00000229956.10_6_6	5111.71	-0.533845	0.163846	-3.25821	0.00112116	0.0119359
ENSG00000229956.10_6_7	2084.93	-0.0630193	0.189239	-0.333014	0.739124	0.893693
ENSG00000229956.10_6_8	2147.55	0.0853811	0.161357	0.529144	0.596706	0.820584
ENSG00000229956.10_6_9	2150.29	-0.10289	0.162265	-0.634089	0.526023	0.776183
ENSG00000230084.5_5_1	5643	-0.168243	0.0984658	-1.70864	0.0875173	0.292496
ENSG00000230084.5_5_10	2249.8	-0.133128	0.197745	-0.67323	0.500801	0.758301
ENSG00000230084.5_5_2	1598.55	-1.15929	0.201436	-5.75513	8.6577e-09	2.23216e-07
ENSG00000230084.5_5_3	3364.18	-0.0687028	0.137542	-0.499504	0.617424	0.833643
ENSG00000230084.5_5_4	3218.73	0.181227	0.130018	1.39385	0.163362	0.425673
ENSG00000230084.5_5_5	4880.06	0.266451	0.142256	1.87304	0.0610627	0.236876
ENSG00000230084.5_5_6	4564.04	0.440243	0.117132	3.75851	0.000170929	0.0023574
ENSG00000230084.5_5_7	3474.05	0.0098067	0.138506	0.0708037	0.943554	0.979745
ENSG00000230084.5_5_8	4659.66	0.265418	0.114971	2.30856	0.0209679	0.114418
ENSG00000230084.5_5_9	3808.81	0.203527	0.119783	1.69914	0.0892936	0.2964
ENSG00000230091.6_4_1	4893.3	0.0943348	0.123846	0.761709	0.446233	0.715257
ENSG00000230091.6_4_10	2746.26	0.127012	0.149299	0.850726	0.394922	0.673454
ENSG00000230091.6_4_2	8341.21	0.300305	0.136255	2.20399	0.0275247	0.139389
ENSG00000230091.6_4_3	6320.01	-0.0996547	0.108034	-0.922438	0.3563	0.64213
ENSG00000230091.6_4_4	3808.78	-0.0580709	0.159018	-0.365185	0.714973	0.882181
ENSG00000230091.6_4_5	6532.62	0.269228	0.143855	1.87152	0.0612735	0.237279
ENSG00000230091.6_4_6	3270.1	0.11124	0.202176	0.550217	0.582171	0.812201
ENSG00000230091.6_4_7	2744.31	0.0569001	0.166208	0.342344	0.732092	0.890853
ENSG00000230091.6_4_8	1960.01	-0.0374779	0.18482	-0.202781	0.839306	0.939988
ENSG00000230091.6_4_9	3313.84	0.195516	0.113252	1.72638	0.0842796	0.285706
ENSG00000230415.1_4_1	2814.28	-0.643132	0.140715	-4.57047	4.86635e-06	8.95314e-05
ENSG00000230415.1_4_10	1571.3	0.299075	0.201413	1.48489	0.137574	0.384722
ENSG00000230415.1_4_2	2775.48	-0.272004	0.143583	-1.8944	0.058172	0.230258
ENSG00000230415.1_4_3	3809.97	0.128821	0.131418	0.980243	0.326966	0.618364
ENSG00000230415.1_4_4	2676.9	0.215507	0.173885	1.23937	0.215209	0.50024
ENSG00000230415.1_4_5	1887.85	0.40607	0.199004	2.04051	0.0412999	0.182751
ENSG00000230415.1_4_6	2003.25	-1.01228	0.157408	-6.43093	1.26822e-10	3.97235e-09
ENSG00000230415.1_4_7	4001.14	0.286442	0.116938	2.44951	0.014305	0.085989
ENSG00000230415.1_4_8	2971.78	0.615028	0.163665	3.75785	0.00017138	0.00235764
ENSG00000230415.1_4_9	2340.23	-0.0591532	0.182733	-0.323714	0.746154	0.896758
ENSG00000230417.11_4_down_1	4068.82	-0.0146312	0.167852	-0.0871674	0.930538	0.976666
ENSG00000230417.11_4_down_10	3171.04	0.0617605	0.124031	0.497944	0.618524	0.834193
ENSG00000230417.11_4_down_2	4391.5	0.0536419	0.151289	0.354565	0.722915	0.885294
ENSG00000230417.11_4_down_3	4640.37	0.132078	0.141672	0.93228	0.351192	0.637171
ENSG00000230417.11_4_down_4	4194.68	-0.0816527	0.13916	-0.586753	0.557369	0.796693
ENSG00000230417.11_4_down_5	2068.49	0.00349185	0.183744	0.0190039	0.984838	0.99521
ENSG00000230417.11_4_down_6	5459.74	-0.0591713	0.132589	-0.446277	0.655397	0.855115
ENSG00000230417.11_4_down_7	3253.15	-0.187794	0.161358	-1.16383	0.244492	0.538266
ENSG00000230417.11_4_down_8	2180.04	-0.0143544	0.212816	-0.0674495	0.946224	0.981173
ENSG00000230417.11_4_down_9	3474.47	0.113872	0.14337	0.794251	0.427049	0.699445
ENSG00000230487.8_5_1	4552.59	0.0878263	0.12233	0.717947	0.47279	0.735567
ENSG00000230487.8_5_10	2614.92	-0.269453	0.166456	-1.61876	0.105498	0.326398
ENSG00000230487.8_5_2	3546.6	-0.0579492	0.163179	-0.355126	0.722495	0.885294
ENSG00000230487.8_5_3	5015.25	-0.540982	0.141604	-3.82039	0.000133241	0.00188427
ENSG00000230487.8_5_4	3937.16	-0.16059	0.11834	-1.35702	0.174775	0.442187
ENSG00000230487.8_5_5	4101.44	-0.0937057	0.132624	-0.706551	0.479845	0.740872
ENSG00000230487.8_5_6	933.301	-3.03667	0.318904	-9.5222	1.69545e-21	1.39691e-19
ENSG00000230487.8_5_7	2190.88	-0.543472	0.190523	-2.85252	0.00433743	0.0356979
ENSG00000230487.8_5_8	3144.75	-0.0749752	0.136493	-0.549297	0.582801	0.812364
ENSG00000230487.8_5_9	3596.58	0.048305	0.152069	0.317651	0.75075	0.899428
ENSG00000230658.1_4_1	5312.4	-0.0740534	0.113334	-0.65341	0.513492	0.76675
ENSG00000230658.1_4_10	3493.32	0.0246712	0.139681	0.176624	0.859803	0.947972
ENSG00000230658.1_4_2	4921.11	0.329747	0.166518	1.98024	0.0476761	0.201048
ENSG00000230658.1_4_3	3766.86	0.300121	0.126563	2.37132	0.0177248	0.100849
ENSG00000230658.1_4_4	3064.52	0.327499	0.188759	1.73501	0.082739	0.282967
ENSG00000230658.1_4_5	3972.56	0.1935	0.145574	1.32923	0.183773	0.456166
ENSG00000230658.1_4_6	5642.56	0.0183843	0.132767	0.13847	0.889869	0.961536
ENSG00000230658.1_4_7	3992.25	0.0773805	0.164963	0.469078	0.639014	0.845917
ENSG00000230658.1_4_8	4568.34	0.131597	0.107832	1.22038	0.222321	0.508661
ENSG00000230658.1_4_9	4089.55	-0.201322	0.134695	-1.49465	0.135005	0.380564
ENSG00000231064.7_6_1	2290.41	0.0667132	0.156858	0.425309	0.670611	0.862296
ENSG00000231064.7_6_10	0.946914	-0.102841	3.04963	-0.0337225	0.973098	0.990601
ENSG00000231064.7_6_2	2662.63	-0.0948278	0.132534	-0.715499	0.474301	0.736722
ENSG00000231064.7_6_3	3129.47	-2.44588	0.161134	-15.1792	4.85625e-52	2.16531e-49
ENSG00000231064.7_6_4	2872.08	-0.225673	0.155915	-1.44741	0.147782	0.401108
ENSG00000231064.7_6_5	2029.52	0.0766374	0.215191	0.356137	0.721738	0.885294
ENSG00000231064.7_6_6	3589.72	0.0723702	0.12895	0.561228	0.574642	0.806957
ENSG00000231064.7_6_7	2563.35	-0.179626	0.177767	-1.01046	0.312276	0.607404
ENSG00000231064.7_6_8	2317.43	0.0915275	0.119227	0.767674	0.442681	0.713031
ENSG00000231064.7_6_9	2764.82	0.0375027	0.139292	0.269238	0.787746	0.914087
ENSG00000231305.3_5_1	4038.5	-0.122058	0.138871	-0.878929	0.37944	0.662098
ENSG00000231305.3_5_10	6866.46	0.0867791	0.106973	0.811222	0.417238	0.692575
ENSG00000231305.3_5_2	2455.18	0.224389	0.199223	1.12632	0.260029	0.55553
ENSG00000231305.3_5_3	3397.59	-0.1811	0.170467	-1.06237	0.288066	0.582744
ENSG00000231305.3_5_4	2082.2	-0.11655	0.161967	-0.71959	0.471777	0.735061
ENSG00000231305.3_5_5	2561.38	-0.129761	0.136938	-0.947585	0.343341	0.63121
ENSG00000231305.3_5_6	3974.44	0.267967	0.127845	2.09603	0.0360794	0.166706
ENSG00000231305.3_5_7	2416.36	-1.33727	0.196287	-6.81281	9.57087e-12	3.47116e-10
ENSG00000231305.3_5_8	4195.42	0.263109	0.1407	1.87	0.0614839	0.237719
ENSG00000231305.3_5_9	5939.57	0.169759	0.106409	1.59534	0.110635	0.33579
ENSG00000231365.5_6_1	2476.95	-0.0147787	0.160261	-0.0922162	0.926526	0.975181
ENSG00000231365.5_6_10	133.501	-0.461543	0.434218	-1.06293	0.287813	0.582544
ENSG00000231365.5_6_2	3528.91	0.049805	0.129619	0.384242	0.700799	0.876645
ENSG00000231365.5_6_3	3801.34	-0.34456	0.134691	-2.55815	0.010523	0.0684671
ENSG00000231365.5_6_4	3472.8	-0.211981	0.335159	-0.632481	0.527073	0.776523
ENSG00000231365.5_6_5	2763.25	-0.0690949	0.148442	-0.465468	0.641596	0.847737
ENSG00000231365.5_6_6	2930.01	0.340623	0.136641	2.49282	0.0126732	0.0780996
ENSG00000231365.5_6_7	1875.33	0.312141	0.196616	1.58757	0.112384	0.339797
ENSG00000231365.5_6_8	2254.75	0.15824	0.13116	1.20646	0.22764	0.516002
ENSG00000231365.5_6_9	3823.63	-0.262653	0.121596	-2.16005	0.0307689	0.150416
ENSG00000231563.1_5_1	2543.27	0.34194	0.132016	2.59014	0.00959364	0.0646398
ENSG00000231563.1_5_10	3406.47	-0.00431901	0.129145	-0.0334431	0.973321	0.990601
ENSG00000231563.1_5_2	3264.76	0.445744	0.13816	3.22628	0.00125411	0.0130758
ENSG00000231563.1_5_3	3056.32	0.148529	0.179812	0.826022	0.408792	0.685085
ENSG00000231563.1_5_4	3362.11	0.244918	0.143737	1.70393	0.0883941	0.294192
ENSG00000231563.1_5_5	2259	0.353627	0.167135	2.11582	0.0343599	0.162077
ENSG00000231563.1_5_6	7626.01	0.142685	0.118469	1.20442	0.228429	0.51689
ENSG00000231563.1_5_7	2295.72	0.426952	0.146264	2.91904	0.00351108	0.0299609
ENSG00000231563.1_5_8	2830.81	0.0279189	0.155874	0.179112	0.85785	0.947523
ENSG00000231563.1_5_9	4300.45	-0.0951838	0.11576	-0.822249	0.410935	0.68731
ENSG00000231574.5_5_1	3196.02	-0.0732246	0.126283	-0.579845	0.562019	0.7991
ENSG00000231574.5_5_10	2139.94	0.199878	0.158343	1.26231	0.206837	0.488887
ENSG00000231574.5_5_2	4510.34	-0.103473	0.133383	-0.775758	0.437892	0.708024
ENSG00000231574.5_5_3	2922.59	0.000377397	0.159318	0.00236883	0.99811	0.999477
ENSG00000231574.5_5_4	2057.33	0.10464	0.137878	0.758926	0.447897	0.716177
ENSG00000231574.5_5_5	3388.64	0.0971724	0.125104	0.776732	0.437317	0.707582
ENSG00000231574.5_5_6	1726.34	0.654842	0.204941	3.19527	0.00139699	0.0142385
ENSG00000231574.5_5_7	3306.75	-0.0484622	0.122551	-0.395447	0.692513	0.873512
ENSG00000231574.5_5_8	1614.81	0.482683	0.212588	2.27051	0.0231767	0.123544
ENSG00000231574.5_5_9	1116.44	-0.245774	0.161659	-1.52033	0.128429	0.369534
ENSG00000231607.11_6_1	2346.79	-0.00978214	0.178823	-0.0547029	0.956375	0.983893
ENSG00000231607.11_6_10	5506.47	0.222741	0.11578	1.92383	0.054376	0.220197
ENSG00000231607.11_6_2	3251.41	-0.163017	0.165444	-0.985328	0.324463	0.616708
ENSG00000231607.11_6_3	3492.02	0.421692	0.164788	2.559	0.0104973	0.0684611
ENSG00000231607.11_6_4	3502.19	-0.301622	0.159967	-1.88552	0.0593592	0.232649
ENSG00000231607.11_6_5	4257.78	0.325237	0.126241	2.57633	0.00998557	0.0663378
ENSG00000231607.11_6_6	2095.16	0.00447558	0.178602	0.025059	0.980008	0.993375
ENSG00000231607.11_6_7	4486.08	0.203044	0.129907	1.56299	0.118055	0.351672
ENSG00000231607.11_6_8	2586.1	0.103554	0.201892	0.512917	0.608009	0.827714
ENSG00000231607.11_6_9	2436.41	0.184945	0.206807	0.894288	0.371168	0.654748
ENSG00000231704.5_5_1	3807.35	-0.151849	0.132032	-1.1501	0.250104	0.54373
ENSG00000231704.5_5_10	2076.67	0.146147	0.206794	0.706725	0.479738	0.740872
ENSG00000231704.5_5_2	2545.55	-0.219802	0.14498	-1.51609	0.129497	0.37097
ENSG00000231704.5_5_3	2315.18	-0.265054	0.16904	-1.568	0.116882	0.349097
ENSG00000231704.5_5_4	2100.76	-0.073781	0.173127	-0.426166	0.669987	0.861671
ENSG00000231704.5_5_5	3083.96	-0.10533	0.127032	-0.829161	0.407013	0.683545
ENSG00000231704.5_5_6	3388.91	0.0494881	0.17764	0.278586	0.780562	0.910248
ENSG00000231704.5_5_7	3153.13	-0.101957	0.182259	-0.559407	0.575884	0.807623
ENSG00000231704.5_5_8	1698.42	0.239668	0.191763	1.24982	0.211367	0.495407
ENSG00000231704.5_5_9	3981.3	0.114675	0.132818	0.8634	0.387918	0.667732
ENSG00000231889.7_5_1	4529.16	0.157108	0.111604	1.40772	0.159214	0.420257
ENSG00000231889.7_5_10	2912.44	-0.210827	0.865342	-0.243634	0.807514	0.925036
ENSG00000231889.7_5_2	5472.17	0.0907934	0.115586	0.785502	0.432159	0.704075
ENSG00000231889.7_5_3	5184.06	0.0778811	0.135579	0.574432	0.565675	0.80151
ENSG00000231889.7_5_4	2221.07	0.0268346	0.236179	0.11362	0.909539	0.968852
ENSG00000231889.7_5_5	2789.29	0.137617	0.146571	0.938905	0.34778	0.634983
ENSG00000231889.7_5_6	1403.19	0.264312	0.215826	1.22465	0.220706	0.506342
ENSG00000231889.7_5_7	1316.05	-0.244911	0.199558	-1.22727	0.219723	0.505463
ENSG00000231889.7_5_8	695.77	0.371049	0.256362	1.44736	0.147796	0.401108
ENSG00000231889.7_5_9	1641.96	-0.0623146	0.191813	-0.324872	0.745278	0.896367
ENSG00000231890.7_5_1	3739.03	-1.92591	0.181949	-10.5849	3.5006e-26	3.90214e-24
ENSG00000231890.7_5_10	149.041	0.627578	0.431925	1.45298	0.14623	0.400194
ENSG00000231890.7_5_2	3682.26	0.0917576	0.166945	0.549628	0.582575	0.812339
ENSG00000231890.7_5_3	1941.11	-2.1329	0.218561	-9.75887	1.69031e-22	1.42361e-20
ENSG00000231890.7_5_4	1855.12	-2.32604	0.257563	-9.03097	1.70149e-19	1.16192e-17
ENSG00000231890.7_5_5	1946.93	-4.84888	0.812036	-5.97127	2.35416e-09	6.41891e-08
ENSG00000231890.7_5_6	982.967	-3.65576	0.285635	-12.7987	1.66673e-37	3.71584e-35
ENSG00000231890.7_5_7	3061.31	-4.16189	0.653931	-6.36442	1.96026e-10	5.9435e-09
ENSG00000231890.7_5_8	2641.59	-0.472949	0.183341	-2.57962	0.00989089	0.0661721
ENSG00000231890.7_5_9	2714.76	-4.55167	0.328891	-13.8394	1.47384e-43	4.13766e-41
ENSG00000232046.6_4_1	3996.52	0.240081	0.15737	1.52558	0.127114	0.366718
ENSG00000232046.6_4_10	2442.36	-0.105213	0.149797	-0.702369	0.482449	0.743134
ENSG00000232046.6_4_2	1150.81	-0.0498929	0.230721	-0.216248	0.828794	0.935801
ENSG00000232046.6_4_3	5476.35	0.228205	0.140739	1.62147	0.104916	0.326196
ENSG00000232046.6_4_4	3317.6	-0.008001	0.140752	-0.0568448	0.954669	0.983458
ENSG00000232046.6_4_5	2792.94	0.41606	0.11884	3.50099	0.000463526	0.00563969
ENSG00000232046.6_4_6	4616.93	-0.0971908	0.136203	-0.713573	0.475491	0.737651
ENSG00000232046.6_4_7	3165.75	0.440161	0.140093	3.14193	0.00167841	0.0166741
ENSG00000232046.6_4_8	3862.1	0.663025	0.155146	4.27357	1.92369e-05	0.000324034
ENSG00000232046.6_4_9	436.518	-0.213141	0.273201	-0.780162	0.435295	0.706213
ENSG00000232184.1_6_1	3326.43	0.166928	0.142613	1.17049	0.241803	0.535926
ENSG00000232184.1_6_10	2199.39	0.126561	0.160651	0.787801	0.430813	0.703558
ENSG00000232184.1_6_2	5490.56	0.149378	0.103859	1.43828	0.150355	0.405384
ENSG00000232184.1_6_3	4173.01	-0.0627754	0.132208	-0.474822	0.634914	0.844165
ENSG00000232184.1_6_4	3592.39	0.222284	0.124499	1.78543	0.0741921	0.265397
ENSG00000232184.1_6_5	1689.01	0.154849	0.154149	1.00454	0.315118	0.610043
ENSG00000232184.1_6_6	2027.1	-0.271626	0.172094	-1.57836	0.114482	0.34381
ENSG00000232184.1_6_7	2182.08	-0.0819362	0.163851	-0.500066	0.617029	0.833407
ENSG00000232184.1_6_8	2039.42	0.0733545	0.175858	0.417123	0.676589	0.866218
ENSG00000232184.1_6_9	2656.78	0.11737	0.157828	0.743658	0.457083	0.723015
ENSG00000232411.1_6_1	3432.85	-0.0736608	0.159331	-0.462312	0.643858	0.848752
ENSG00000232411.1_6_10	1772.69	0.564162	0.146844	3.84191	0.000122081	0.0017426
ENSG00000232411.1_6_2	2878.96	-0.157379	0.14599	-1.07801	0.28103	0.576042
ENSG00000232411.1_6_3	3000.27	-0.118189	0.133149	-0.887648	0.37473	0.657513
ENSG00000232411.1_6_4	1958.38	0.00146408	0.128517	0.0113921	0.990911	0.996049
ENSG00000232411.1_6_5	3651.16	-0.101292	0.138762	-0.72997	0.465408	0.728988
ENSG00000232411.1_6_6	2213.55	0.379626	0.184914	2.05299	0.0400738	0.179104
ENSG00000232411.1_6_7	2601.21	0.145595	0.162539	0.895754	0.370384	0.654183
ENSG00000232411.1_6_8	1475.81	-0.177362	0.17985	-0.986167	0.324051	0.616698
ENSG00000232411.1_6_9	2355.18	0.321314	0.170945	1.87963	0.0601583	0.234447
ENSG00000232448.1_6_1	3530.04	-0.12037	0.149353	-0.805943	0.420276	0.69511
ENSG00000232448.1_6_10	1541.37	-0.464466	0.213597	-2.1745	0.0296679	0.147464
ENSG00000232448.1_6_2	5442.13	0.0193071	0.118348	0.163139	0.870409	0.951774
ENSG00000232448.1_6_3	4842.84	-0.124543	0.125033	-0.996083	0.31921	0.613025
ENSG00000232448.1_6_4	5818.72	-0.13932	0.114051	-1.22156	0.221876	0.508102
ENSG00000232448.1_6_5	2829.57	0.117408	0.121308	0.967856	0.333116	0.622842
ENSG00000232448.1_6_6	3967.57	-0.367058	0.143314	-2.56122	0.0104306	0.068335
ENSG00000232448.1_6_7	3111.46	-0.0176593	0.160732	-0.109868	0.912514	0.969674
ENSG00000232448.1_6_8	1506.63	-1.29846	0.224818	-5.7756	7.66778e-09	2.0042e-07
ENSG00000232448.1_6_9	4760.08	0.0124573	0.169831	0.0733513	0.941527	0.979143
ENSG00000232480.1_5_1	5522.81	-0.312524	0.118174	-2.64461	0.00817839	0.0580996
ENSG00000232480.1_5_10	3237.33	-0.10055	0.163751	-0.614039	0.539189	0.785519
ENSG00000232480.1_5_2	2464.26	0.071377	0.154721	0.461327	0.644564	0.848949
ENSG00000232480.1_5_3	2589.14	0.101597	0.125082	0.812244	0.416652	0.691985
ENSG00000232480.1_5_4	3601.03	0.368182	0.136092	2.70539	0.00682251	0.0509656
ENSG00000232480.1_5_5	2239.8	0.084343	0.185325	0.45511	0.64903	0.851375
ENSG00000232480.1_5_6	1725.81	-0.161984	0.14593	-1.11001	0.266996	0.560928
ENSG00000232480.1_5_7	2517.71	-0.123627	0.192573	-0.641976	0.520889	0.773203
ENSG00000232480.1_5_8	2380.47	-0.197255	0.150303	-1.31238	0.189392	0.465349
ENSG00000232480.1_5_9	4051.88	-0.256184	0.135364	-1.89256	0.0584166	0.230864
ENSG00000232485.2_6_1	2777.84	0.005709	0.0968158	0.0589676	0.952978	0.983341
ENSG00000232485.2_6_10	2824.88	-0.0731251	0.171283	-0.426924	0.669434	0.861615
ENSG00000232485.2_6_2	2757.39	0.381386	0.152665	2.49819	0.0124828	0.0771776
ENSG00000232485.2_6_3	3318.53	0.274261	0.194285	1.41165	0.158055	0.418461
ENSG00000232485.2_6_4	2256.32	-0.168361	0.202356	-0.832004	0.405407	0.681674
ENSG00000232485.2_6_5	1782.64	0.164902	0.157483	1.04711	0.295049	0.589321
ENSG00000232485.2_6_6	3981.22	0.421513	0.110794	3.80446	0.000142113	0.00198748
ENSG00000232485.2_6_7	2944.06	-0.43378	0.258326	-1.6792	0.0931139	0.303963
ENSG00000232485.2_6_8	3997	0.0873366	0.122879	0.710754	0.477237	0.738914
ENSG00000232485.2_6_9	2392.08	0.331302	0.177331	1.86827	0.0617243	0.237981
ENSG00000232638.1_5_1	5887.29	-0.136171	0.118689	-1.14729	0.251263	0.545021
ENSG00000232638.1_5_10	4018.19	0.227281	0.142003	1.60054	0.109479	0.333677
ENSG00000232638.1_5_2	2711.66	0.0798947	0.126192	0.633118	0.526657	0.776491
ENSG00000232638.1_5_3	2585.89	0.254877	0.122435	2.08174	0.0373663	0.170552
ENSG00000232638.1_5_4	4005.74	0.279368	0.160104	1.74491	0.0809997	0.279972
ENSG00000232638.1_5_5	3643.82	0.210154	0.136534	1.5392	0.123755	0.361884
ENSG00000232638.1_5_6	2644.14	-0.166121	0.167428	-0.992195	0.321102	0.614635
ENSG00000232638.1_5_7	3249.92	0.245041	0.102033	2.40158	0.0163244	0.0950376
ENSG00000232638.1_5_8	4795.77	0.536983	0.14852	3.61556	0.000299694	0.00385031
ENSG00000232638.1_5_9	3030.69	-0.0507109	0.127477	-0.397805	0.690774	0.872713
ENSG00000232648.3_5_1	4243.15	0.0238283	0.110048	0.216526	0.828578	0.93573
ENSG00000232648.3_5_10	3619.02	-0.263209	0.157502	-1.67115	0.0946928	0.30674
ENSG00000232648.3_5_11	2547.92	0.285356	0.350965	0.813061	0.416183	0.69151
ENSG00000232648.3_5_12	3177.73	-0.0202575	0.120125	-0.168636	0.866083	0.95033
ENSG00000232648.3_5_13	2559.34	-0.0421012	0.139336	-0.302156	0.762533	0.905043
ENSG00000232648.3_5_14	2818.26	-0.0741514	0.17128	-0.432925	0.665069	0.859146
ENSG00000232648.3_5_15	3523.37	0.48845	0.123392	3.9585	7.54206e-05	0.0011343
ENSG00000232648.3_5_2	2920.34	-0.479351	0.150068	-3.19423	0.00140204	0.014265
ENSG00000232648.3_5_3	2426.93	-0.186617	0.189575	-0.984397	0.32492	0.61717
ENSG00000232648.3_5_4	3387.67	0.290389	0.163808	1.77273	0.0762727	0.269407
ENSG00000232648.3_5_5	3707.08	-0.378477	0.138214	-2.73835	0.00617492	0.0474864
ENSG00000232648.3_5_6	1850.86	-0.172427	0.180394	-0.955838	0.339154	0.628094
ENSG00000232648.3_5_7	4620.85	-0.152037	0.11331	-1.34178	0.179668	0.449911
ENSG00000232648.3_5_8	3016.38	-1.0718	0.214375	-4.99964	5.74372e-07	1.21637e-05
ENSG00000232648.3_5_9	2368.82	0.285695	0.146545	1.94954	0.0512308	0.211163
ENSG00000232677.7_5_1	2360.89	-0.268576	0.169942	-1.5804	0.114014	0.343084
ENSG00000232677.7_5_10	1023.61	-0.0692724	0.263494	-0.2629	0.792628	0.91585
ENSG00000232677.7_5_2	2932.75	-0.158856	0.156705	-1.01373	0.310712	0.605761
ENSG00000232677.7_5_3	3854.91	-0.0240845	0.143198	-0.168191	0.866433	0.95033
ENSG00000232677.7_5_4	2288.53	-0.168474	0.175451	-0.960234	0.336937	0.626437
ENSG00000232677.7_5_5	1436.93	0.441597	0.198996	2.21912	0.0264786	0.135705
ENSG00000232677.7_5_6	2206.94	-0.171174	0.172601	-0.991734	0.321327	0.614755
ENSG00000232677.7_5_7	3653.19	0.0169969	0.154673	0.10989	0.912497	0.969674
ENSG00000232677.7_5_8	4213.83	0.181709	0.0990737	1.83408	0.0666425	0.24939
ENSG00000232677.7_5_9	1914.07	-0.112359	0.152349	-0.737509	0.460813	0.725032
ENSG00000233067.2_5_1	5825.32	-0.00178931	0.133485	-0.0134046	0.989305	0.996049
ENSG00000233067.2_5_10	2461.38	0.128133	0.165891	0.772397	0.439879	0.709878
ENSG00000233067.2_5_2	4104.09	-0.248279	0.137062	-1.81144	0.0700735	0.256525
ENSG00000233067.2_5_3	2491.49	0.114056	0.142404	0.800937	0.423168	0.69661
ENSG00000233067.2_5_4	4541.43	0.303389	0.150612	2.01437	0.0439707	0.19013
ENSG00000233067.2_5_5	3876.55	0.0252518	0.137556	0.183575	0.854347	0.946084
ENSG00000233067.2_5_6	4822.43	-0.120715	0.122636	-0.984335	0.324951	0.61717
ENSG00000233067.2_5_7	4397.82	-0.116501	0.123923	-0.940104	0.347164	0.634742
ENSG00000233067.2_5_8	2329.6	0.0555281	0.204929	0.270962	0.78642	0.91357
ENSG00000233067.2_5_9	2688.17	0.0890091	0.155302	0.573137	0.566552	0.801954
ENSG00000233215.5_4_1	3259.44	0.0816629	0.118834	0.687203	0.491955	0.751799
ENSG00000233215.5_4_10	1334.43	-0.210363	0.18936	-1.11091	0.266606	0.56073
ENSG00000233215.5_4_2	2928.18	0.216177	0.137384	1.57352	0.115598	0.346612
ENSG00000233215.5_4_3	1997.72	0.488278	0.18644	2.61896	0.0088199	0.0612785
ENSG00000233215.5_4_4	3141.44	-0.247281	0.145098	-1.70423	0.0883379	0.294192
ENSG00000233215.5_4_5	4670.42	0.0811205	0.144011	0.563292	0.573236	0.806146
ENSG00000233215.5_4_6	1678.05	0.162007	0.213813	0.757702	0.448629	0.716187
ENSG00000233215.5_4_7	3720.78	0.3807	0.128431	2.96425	0.00303426	0.0266509
ENSG00000233215.5_4_8	2818.07	0.495244	0.148286	3.3398	0.000838402	0.00929107
ENSG00000233215.5_4_9	3960.3	0.239384	0.130978	1.82767	0.0675994	0.250463
ENSG00000233296.1_4_1	5277.97	0.147132	0.113764	1.29331	0.195903	0.474457
ENSG00000233296.1_4_10	2361.36	-0.414994	0.16749	-2.47772	0.0132225	0.080763
ENSG00000233296.1_4_2	2262.53	0.0141675	0.170949	0.0828755	0.933951	0.977707
ENSG00000233296.1_4_3	5758.3	-0.0331553	0.104589	-0.317005	0.751239	0.899589
ENSG00000233296.1_4_4	4593.61	-0.39004	0.154594	-2.52299	0.0116362	0.0733189
ENSG00000233296.1_4_5	4623.66	-0.0259568	0.153726	-0.168852	0.865913	0.950286
ENSG00000233296.1_4_6	3423.75	0.0594239	0.156891	0.378758	0.704868	0.878207
ENSG00000233296.1_4_7	3942.91	-0.0346042	0.143583	-0.241005	0.809551	0.92583
ENSG00000233296.1_4_8	3727.82	0.131545	0.119345	1.10223	0.270363	0.564559
ENSG00000233296.1_4_9	2199.63	-0.394355	0.152128	-2.59225	0.00953499	0.064515
ENSG00000233429.9_4_1	2565.16	0.142253	0.142422	0.998815	0.317884	0.61172
ENSG00000233429.9_4_10	1651.69	-0.663289	0.236642	-2.80292	0.00506426	0.0404075
ENSG00000233429.9_4_2	2547.96	-0.287453	0.184306	-1.55965	0.118843	0.353061
ENSG00000233429.9_4_3	3131.51	0.19075	0.153113	1.24582	0.212832	0.496849
ENSG00000233429.9_4_4	4731.51	0.146245	0.0902819	1.61987	0.10526	0.326232
ENSG00000233429.9_4_5	706.058	-0.637224	0.243673	-2.61508	0.00892077	0.0617529
ENSG00000233429.9_4_6	2229.27	0.0891625	0.150277	0.593322	0.552966	0.794641
ENSG00000233429.9_4_7	5425.65	-0.190637	0.109492	-1.7411	0.0816663	0.281505
ENSG00000233429.9_4_8	2945.64	0.103066	0.183713	0.561018	0.574785	0.806957
ENSG00000233429.9_4_9	2261.67	0.197728	0.166609	1.18678	0.235315	0.525796
ENSG00000233527.8_6_1	2525.69	-0.14213	0.20421	-0.696	0.486429	0.746231
ENSG00000233527.8_6_10	1708.72	-0.323281	0.16662	-1.94023	0.0523517	0.214385
ENSG00000233527.8_6_2	2824.84	-0.233006	0.151944	-1.5335	0.125154	0.363891
ENSG00000233527.8_6_3	2623.54	0.0502917	0.196146	0.256398	0.797643	0.919564
ENSG00000233527.8_6_4	3296.99	-0.0874574	0.14027	-0.623492	0.532961	0.780467
ENSG00000233527.8_6_5	3006.49	-0.213419	0.163267	-1.30718	0.19115	0.46734
ENSG00000233527.8_6_6	3322.8	-0.0173824	0.166238	-0.104563	0.916723	0.971175
ENSG00000233527.8_6_7	2820.04	-0.0997959	0.160374	-0.622268	0.533765	0.780467
ENSG00000233527.8_6_8	3389.77	0.260093	0.159496	1.63072	0.102949	0.322374
ENSG00000233527.8_6_9	3606.59	0.0785019	0.140759	0.557703	0.577048	0.80818
ENSG00000233547.1_5_1	3064.58	0.048925	0.126179	0.387742	0.698207	0.875646
ENSG00000233547.1_5_10	2615.93	-0.17425	0.183584	-0.949152	0.342543	0.630519
ENSG00000233547.1_5_2	4075.72	0.151987	0.121682	1.24906	0.211644	0.495456
ENSG00000233547.1_5_3	4114.33	0.0784217	0.122756	0.638843	0.522925	0.774577
ENSG00000233547.1_5_4	3411.52	0.119723	0.140969	0.849285	0.395723	0.674366
ENSG00000233547.1_5_5	3608.65	-0.000547162	0.147593	-0.00370724	0.997042	0.998755
ENSG00000233547.1_5_6	4511.15	0.106687	0.0985456	1.08261	0.27898	0.574481
ENSG00000233547.1_5_7	4773.24	0.3065	0.115413	2.65567	0.00791499	0.056493
ENSG00000233547.1_5_8	2124.68	0.390611	0.184437	2.11786	0.0341871	0.161813
ENSG00000233547.1_5_9	3109.72	0.118515	0.166157	0.713271	0.475678	0.737651
ENSG00000233593.9_7_1	3682.72	0.814696	0.185577	4.39006	1.13319e-05	0.000197009
ENSG00000233593.9_7_10	2289.4	-0.0292356	0.176549	-0.165595	0.868476	0.950895
ENSG00000233593.9_7_2	3236.5	0.452336	0.170475	2.65338	0.00796897	0.0568248
ENSG00000233593.9_7_3	3301.51	0.682105	0.182111	3.74555	0.00018	0.00246727
ENSG00000233593.9_7_4	2990.32	0.304549	0.146861	2.07373	0.0381045	0.172765
ENSG00000233593.9_7_5	2416.33	0.180591	0.168406	1.07235	0.283561	0.579039
ENSG00000233593.9_7_6	2608.25	0.118456	0.195841	0.604862	0.545271	0.789874
ENSG00000233593.9_7_7	4100.82	-0.0218629	0.11891	-0.183861	0.854123	0.946084
ENSG00000233593.9_7_8	137.831	0.140914	0.573258	0.245812	0.805828	0.924728
ENSG00000233593.9_7_9	2622.85	-0.229198	0.162822	-1.40766	0.159232	0.420257
ENSG00000233862.5_6_1	4465.72	0.186054	0.123575	1.5056	0.132169	0.375503
ENSG00000233862.5_6_10	2204.13	-0.0297443	0.216081	-0.137653	0.890514	0.961628
ENSG00000233862.5_6_2	4926.65	0.161923	0.120992	1.3383	0.1808	0.451404
ENSG00000233862.5_6_3	3904.91	-0.0779593	0.146846	-0.530892	0.595494	0.819804
ENSG00000233862.5_6_4	1986.51	0.112468	0.201753	0.557455	0.577216	0.80818
ENSG00000233862.5_6_5	2637.3	-0.222586	0.161554	-1.37778	0.16827	0.433249
ENSG00000233862.5_6_6	4271.6	0.278103	0.128952	2.15664	0.0310338	0.151375
ENSG00000233862.5_6_7	2612.33	-0.00940931	0.131541	-0.0715311	0.942975	0.979548
ENSG00000233862.5_6_8	4367.18	0.108644	0.129665	0.837883	0.402097	0.678513
ENSG00000233862.5_6_9	3078.87	0.113807	0.136213	0.83551	0.403431	0.679556
ENSG00000234181.1_5_1	2034.71	-0.283575	0.189799	-1.49408	0.135154	0.380679
ENSG00000234181.1_5_10	1767.78	0.152514	0.174724	0.872886	0.382725	0.664512
ENSG00000234181.1_5_2	2633.83	-0.265822	0.160292	-1.65835	0.0972459	0.311023
ENSG00000234181.1_5_3	3063.14	-0.27305	0.113866	-2.39799	0.0164852	0.0953547
ENSG00000234181.1_5_4	5155.47	0.0730987	0.108412	0.67427	0.500139	0.757972
ENSG00000234181.1_5_5	2788.62	0.0997366	0.164408	0.606641	0.544089	0.78932
ENSG00000234181.1_5_6	3641.18	0.0466787	0.131339	0.355407	0.722284	0.885294
ENSG00000234181.1_5_7	2912.24	-2.91595	0.257254	-11.3349	8.81389e-30	1.21471e-27
ENSG00000234181.1_5_8	3924.84	-0.0890022	0.141544	-0.628796	0.529483	0.778251
ENSG00000234181.1_5_9	2069.81	0.417651	0.151709	2.75297	0.00590567	0.04596
ENSG00000234327.7_5_1	3447.53	0.195071	0.135822	1.43622	0.150939	0.406139
ENSG00000234327.7_5_10	1054.71	-0.0593646	0.160697	-0.369419	0.711815	0.881669
ENSG00000234327.7_5_2	3402.64	0.0221948	0.148596	0.149364	0.881267	0.956598
ENSG00000234327.7_5_3	2026.09	0.0897058	0.191441	0.468583	0.639368	0.846033
ENSG00000234327.7_5_4	4622.7	0.107882	0.12727	0.847661	0.396627	0.674996
ENSG00000234327.7_5_5	3617.72	0.0856801	0.13057	0.656202	0.511694	0.765471
ENSG00000234327.7_5_6	1490.71	-0.413972	0.215586	-1.92022	0.0548301	0.221072
ENSG00000234327.7_5_7	5060.48	-0.104415	0.112412	-0.928859	0.352962	0.638254
ENSG00000234327.7_5_8	2516.86	0.116587	0.1452	0.802945	0.422006	0.696575
ENSG00000234327.7_5_9	1039.12	0.0148571	0.192047	0.0773619	0.938336	0.978075
ENSG00000234350.4_6_1	3606.53	0.273052	0.134112	2.036	0.0417504	0.183973
ENSG00000234350.4_6_10	421.086	0.208198	0.255384	0.815235	0.414938	0.690803
ENSG00000234350.4_6_2	4553.32	-0.136036	0.142557	-0.954252	0.339956	0.628811
ENSG00000234350.4_6_3	1724.18	0.560238	0.221024	2.53474	0.0112529	0.0719202
ENSG00000234350.4_6_4	3485.22	0.48733	0.122257	3.9861	6.71671e-05	0.0010244
ENSG00000234350.4_6_5	2330.67	0.151567	0.183148	0.827565	0.407917	0.684376
ENSG00000234350.4_6_6	3324.77	0.637276	0.250791	2.54106	0.0110515	0.070872
ENSG00000234350.4_6_7	5978.87	0.435648	0.110321	3.94893	7.85016e-05	0.00117365
ENSG00000234350.4_6_8	2864.21	-0.467494	0.144734	-3.23001	0.00123784	0.0129777
ENSG00000234350.4_6_9	1557.09	0.06441	0.172092	0.374277	0.708198	0.879879
ENSG00000234684.6_6_1	3232.81	-0.0663182	0.142486	-0.465437	0.641619	0.847737
ENSG00000234684.6_6_10	1136.18	0.00188459	0.229075	0.00822695	0.993436	0.996591
ENSG00000234684.6_6_2	3856.99	-0.0858267	0.163462	-0.525055	0.599545	0.821651
ENSG00000234684.6_6_3	3958.02	-0.0482695	0.134186	-0.35972	0.719056	0.883872
ENSG00000234684.6_6_4	2935.86	0.235392	0.159061	1.47989	0.138904	0.387483
ENSG00000234684.6_6_5	2683.36	0.0568361	0.166917	0.340505	0.733476	0.891466
ENSG00000234684.6_6_6	1907.56	-0.0782027	0.154122	-0.507409	0.611868	0.830729
ENSG00000234684.6_6_7	4218.8	-0.333784	0.109195	-3.05677	0.00223739	0.0208346
ENSG00000234684.6_6_8	3105.79	0.203059	0.117749	1.72451	0.0846153	0.286077
ENSG00000234684.6_6_9	2498.12	-0.174596	0.138111	-1.26417	0.206169	0.488594
ENSG00000234698.1_5_1	5915.38	-0.0213799	0.110647	-0.193226	0.846782	0.943496
ENSG00000234698.1_5_10	6255.65	0.296775	0.111228	2.66815	0.00762691	0.055135
ENSG00000234698.1_5_2	3833.3	0.206497	0.115215	1.79227	0.0730896	0.262405
ENSG00000234698.1_5_3	5328.19	-0.105286	0.0910849	-1.1559	0.24772	0.540195
ENSG00000234698.1_5_4	5229.38	-0.233098	0.140178	-1.66287	0.0963385	0.309426
ENSG00000234698.1_5_5	6203.22	0.0933822	0.139105	0.671307	0.502025	0.758793
ENSG00000234698.1_5_6	2895.74	-2.24174	0.258006	-8.68871	3.66589e-18	2.33508e-16
ENSG00000234698.1_5_7	5368.14	-0.442153	0.112823	-3.91899	8.89224e-05	0.0013139
ENSG00000234698.1_5_8	4496.2	-0.0951332	0.124742	-0.76264	0.445678	0.715114
ENSG00000234698.1_5_9	7658.8	-0.182382	0.102767	-1.77472	0.0759435	0.268745
ENSG00000234740.1_6_1	3388.77	-0.152035	0.173587	-0.875843	0.381115	0.663432
ENSG00000234740.1_6_10	2433.31	0.368287	0.146259	2.51806	0.0118004	0.0740458
ENSG00000234740.1_6_2	4307.26	0.0894782	0.128948	0.693908	0.48774	0.747487
ENSG00000234740.1_6_3	2061.3	0.0305505	0.144092	0.21202	0.832091	0.936399
ENSG00000234740.1_6_4	3899.19	0.293733	0.151501	1.93882	0.0525234	0.214855
ENSG00000234740.1_6_5	4654.09	-0.00246849	0.170535	-0.014475	0.988451	0.996049
ENSG00000234740.1_6_6	2956.83	0.529046	0.193672	2.73166	0.0063016	0.0481999
ENSG00000234740.1_6_7	468.137	-0.0486084	0.258763	-0.187849	0.850995	0.944719
ENSG00000234740.1_6_8	3794.04	-0.0790227	0.165346	-0.477924	0.632704	0.843075
ENSG00000234740.1_6_9	2189.01	-0.234675	0.190244	-1.23355	0.217372	0.502194
ENSG00000234741.8_6_1	2427.8	-0.754304	0.171623	-4.39513	1.10709e-05	0.000192913
ENSG00000234741.8_6_10	2199.97	0.0673777	0.17977	0.374799	0.70781	0.879879
ENSG00000234741.8_6_2	4316.73	-0.00362619	0.126588	-0.0286457	0.977147	0.991887
ENSG00000234741.8_6_3	3372.17	0.621585	0.280679	2.21458	0.0267892	0.136872
ENSG00000234741.8_6_4	1782.59	0.4056	0.205751	1.97132	0.0486874	0.20311
ENSG00000234741.8_6_5	3787.84	-0.0215333	0.137906	-0.156145	0.875919	0.95409
ENSG00000234741.8_6_6	1366.24	0.113097	0.222135	0.509138	0.610656	0.829529
ENSG00000234741.8_6_7	3203.46	-0.241458	0.157083	-1.53714	0.124258	0.362618
ENSG00000234741.8_6_8	4379.87	-0.0471674	0.149901	-0.314658	0.753022	0.900573
ENSG00000234741.8_6_9	4509.7	0.115017	0.143437	0.801864	0.422632	0.696575
ENSG00000234817.2_6_1	3684.52	0.0748739	0.151366	0.494654	0.620844	0.835522
ENSG00000234817.2_6_10	2441.99	0.0317221	0.184986	0.171484	0.863843	0.949284
ENSG00000234817.2_6_2	4768.37	-0.184929	0.128818	-1.43558	0.151121	0.406139
ENSG00000234817.2_6_3	3603.05	0.380449	0.134539	2.8278	0.00468695	0.0380375
ENSG00000234817.2_6_4	2720.04	-0.0730888	0.122164	-0.598285	0.54965	0.792261
ENSG00000234817.2_6_5	4769.97	0.0773284	0.134498	0.574941	0.565331	0.801496
ENSG00000234817.2_6_6	3263.68	0.0443016	0.179331	0.247038	0.804878	0.924391
ENSG00000234817.2_6_7	4395.56	-0.168561	0.127199	-1.32517	0.185114	0.458101
ENSG00000234817.2_6_8	2642.72	0.110389	0.154323	0.715313	0.474416	0.736749
ENSG00000234817.2_6_9	2473.9	0.179203	0.149734	1.19681	0.231382	0.520345
ENSG00000234832.1_8_1	1948.22	-0.566991	0.225904	-2.50988	0.0120772	0.0753436
ENSG00000234832.1_8_10	3361.73	0.123277	0.161638	0.76267	0.44566	0.715114
ENSG00000234832.1_8_2	3836.63	0.43655	0.127419	3.42611	0.000612293	0.00713898
ENSG00000234832.1_8_3	2803.5	0.602695	0.112385	5.36279	8.19474e-08	1.9231e-06
ENSG00000234832.1_8_4	2378.97	0.537627	0.160553	3.34859	0.000812244	0.00901436
ENSG00000234832.1_8_5	4082.47	0.144457	0.154177	0.936959	0.34878	0.635221
ENSG00000234832.1_8_6	4771.24	0.253075	0.128243	1.97341	0.0484487	0.202672
ENSG00000234832.1_8_7	2744.11	-0.109133	0.155184	-0.70325	0.4819	0.742893
ENSG00000234832.1_8_8	4452.96	0.232456	0.115889	2.00586	0.0448717	0.193035
ENSG00000234832.1_8_9	3694.2	0.280874	0.142263	1.97433	0.0483445	0.202571
ENSG00000234948.1_6_1	1726.03	0.17016	0.186171	0.913997	0.360718	0.64663
ENSG00000234948.1_6_2	3082.25	0.142337	0.145089	0.981028	0.326579	0.618171
ENSG00000234948.1_6_3	1480.58	0.0676488	0.202154	0.334639	0.737897	0.893207
ENSG00000234948.1_6_4	4273.54	-0.110464	0.127611	-0.865631	0.386693	0.667433
ENSG00000234948.1_6_5	2030.71	-0.0628958	0.136979	-0.459164	0.646116	0.850123
ENSG00000234948.1_6_6	3703.79	-0.206989	0.128784	-1.60726	0.107998	0.331024
ENSG00000234948.1_6_7	3937.78	0.269882	0.114865	2.34957	0.0187953	0.105454
ENSG00000234948.1_6_8	3504.72	0.279941	0.122743	2.28071	0.0225659	0.120968
ENSG00000234948.1_6_9	4057.8	0.153826	0.137711	1.11702	0.263986	0.558572
ENSG00000235042.1_4_1	3625.52	0.0759278	0.154169	0.492497	0.622368	0.837001
ENSG00000235042.1_4_10	2358.42	0.288603	0.160313	1.80025	0.0718219	0.259862
ENSG00000235042.1_4_2	420.919	-0.336791	0.249967	-1.34734	0.177871	0.448076
ENSG00000235042.1_4_3	3481.4	-0.0838755	0.16287	-0.514985	0.606563	0.826933
ENSG00000235042.1_4_4	3940.12	-0.303993	0.138516	-2.19464	0.0281893	0.1416
ENSG00000235042.1_4_5	4178.27	0.238178	0.185465	1.28423	0.199063	0.47912
ENSG00000235042.1_4_6	3433.1	-0.153369	0.179875	-0.852645	0.393856	0.672243
ENSG00000235042.1_4_7	3884.88	0.438551	0.143123	3.06415	0.00218287	0.0204274
ENSG00000235042.1_4_8	1945.11	0.0170678	0.161767	0.105508	0.915973	0.970985
ENSG00000235042.1_4_9	2196.57	-0.11938	0.177554	-0.672361	0.501354	0.758676
ENSG00000235185.1_5_1	3010.65	0.485239	0.156879	3.09308	0.00198089	0.0189585
ENSG00000235185.1_5_10	2190.89	0.476226	0.138583	3.43639	0.000589532	0.00691741
ENSG00000235185.1_5_2	3950.34	0.135457	0.134585	1.00648	0.314185	0.609241
ENSG00000235185.1_5_3	2312.46	-0.771245	0.185117	-4.16625	3.09655e-05	0.000503688
ENSG00000235185.1_5_4	4736.78	0.340567	0.150723	2.25955	0.023849	0.125888
ENSG00000235185.1_5_5	4172.98	0.0641847	0.125835	0.51007	0.610002	0.829219
ENSG00000235185.1_5_6	4120.14	-0.0256493	0.163167	-0.157197	0.87509	0.953907
ENSG00000235185.1_5_7	4375.87	-0.0930307	0.101193	-0.919336	0.35792	0.643967
ENSG00000235185.1_5_8	2048.97	-0.353354	0.179611	-1.96733	0.049145	0.204681
ENSG00000235185.1_5_9	4695.14	0.40149	0.0990586	4.05305	5.0554e-05	0.000783639
ENSG00000235501.5_5_1	6739.08	-0.0308282	0.0945287	-0.326125	0.74433	0.896008
ENSG00000235501.5_5_10	264.748	-0.341734	0.347415	-0.983649	0.325288	0.61733
ENSG00000235501.5_5_2	3335.91	0.371591	0.145316	2.55712	0.0105543	0.0685534
ENSG00000235501.5_5_3	575.237	-0.757138	0.271555	-2.78816	0.00530081	0.0421175
ENSG00000235501.5_5_4	2171.15	-0.311146	0.174682	-1.78122	0.074877	0.266965
ENSG00000235501.5_5_5	4872.34	0.0228166	0.157958	0.144448	0.885147	0.95931
ENSG00000235501.5_5_6	1962.87	-2.38988	0.231363	-10.3296	5.17974e-25	4.96993e-23
ENSG00000235501.5_5_7	2392.37	0.190319	0.169749	1.12118	0.26221	0.556282
ENSG00000235501.5_5_8	1655.09	-0.0777488	0.184999	-0.420266	0.674291	0.865385
ENSG00000235501.5_5_9	3202.37	-0.308694	0.16854	-1.83158	0.0670147	0.249751
ENSG00000235530.6_5_1	2486.26	0.280507	0.141101	1.98799	0.0468131	0.19868
ENSG00000235530.6_5_10	2507.28	-0.0114294	0.158622	-0.0720543	0.942559	0.979548
ENSG00000235530.6_5_2	4480.67	-0.240683	0.16076	-1.49716	0.134351	0.379427
ENSG00000235530.6_5_3	2234.18	0.0654494	0.168435	0.388573	0.697592	0.8756
ENSG00000235530.6_5_4	2969.81	-0.181373	0.157716	-1.14999	0.250146	0.54373
ENSG00000235530.6_5_5	4971.9	0.28081	0.106503	2.63665	0.008373	0.0591494
ENSG00000235530.6_5_6	3128.04	-0.271135	0.185404	-1.4624	0.143632	0.396047
ENSG00000235530.6_5_7	4288.67	0.43196	0.147179	2.93492	0.00333633	0.0287706
ENSG00000235530.6_5_8	2250.66	0.407128	0.163132	2.4957	0.012571	0.0775961
ENSG00000235530.6_5_9	1535.86	0.206104	0.203629	1.01215	0.311465	0.606517
ENSG00000235545.1_5_1	2814.98	0.313191	0.180107	1.73892	0.082049	0.282183
ENSG00000235545.1_5_10	3580.15	0.0970637	0.110856	0.875587	0.381254	0.663432
ENSG00000235545.1_5_2	3261.97	-0.00832869	0.143241	-0.0581445	0.953634	0.983341
ENSG00000235545.1_5_3	3401.37	0.2656	0.135724	1.95692	0.0503574	0.208584
ENSG00000235545.1_5_4	2236.92	-0.276958	0.138532	-1.99924	0.0455827	0.194987
ENSG00000235545.1_5_5	2574.91	0.210408	0.16569	1.26989	0.204122	0.485791
ENSG00000235545.1_5_6	1061.54	-0.0856712	0.23486	-0.364775	0.715279	0.882181
ENSG00000235545.1_5_7	826.59	-0.304161	0.175967	-1.72852	0.0838959	0.285171
ENSG00000235545.1_5_8	875.032	-0.199664	0.217533	-0.917856	0.358694	0.644823
ENSG00000235545.1_5_9	2287.66	-0.0954307	0.173158	-0.551119	0.581552	0.812116
ENSG00000235706.7_5_1	1881.51	0.556128	0.223292	2.49059	0.0127531	0.0784011
ENSG00000235706.7_5_10	2900.15	-0.0490317	0.145181	-0.337729	0.735568	0.892382
ENSG00000235706.7_5_2	2845.39	0.176009	0.159126	1.1061	0.268685	0.562529
ENSG00000235706.7_5_3	4186.07	-0.296387	0.137554	-2.15469	0.0311859	0.151823
ENSG00000235706.7_5_4	3945.15	-0.255206	0.135044	-1.88979	0.0587858	0.231659
ENSG00000235706.7_5_5	2102.26	-0.0207906	0.173253	-0.120002	0.904482	0.968423
ENSG00000235706.7_5_6	3473.11	0.727029	0.137068	5.30416	1.13195e-07	2.60006e-06
ENSG00000235706.7_5_7	2379.43	0.206382	0.180278	1.1448	0.252293	0.546049
ENSG00000235706.7_5_8	1148.27	0.13848	0.23202	0.596844	0.550612	0.793166
ENSG00000235706.7_5_9	2645.8	-0.0214236	0.146096	-0.146641	0.883416	0.958119
ENSG00000235790.7_6_1	6271.71	-0.103679	0.112097	-0.924898	0.355019	0.641332
ENSG00000235790.7_6_10	2873.96	0.411763	0.124359	3.3111	0.000929309	0.0101647
ENSG00000235790.7_6_2	6744.43	-0.027261	0.102627	-0.265631	0.790523	0.915534
ENSG00000235790.7_6_3	4571.88	0.196978	0.143506	1.37261	0.169872	0.435007
ENSG00000235790.7_6_4	4401.69	0.0800596	0.0988314	0.810063	0.417904	0.693154
ENSG00000235790.7_6_5	3931.71	0.219558	0.10525	2.08606	0.0369733	0.169442
ENSG00000235790.7_6_6	4910.83	0.275567	0.115787	2.37993	0.0173157	0.0990692
ENSG00000235790.7_6_7	2860.23	-0.225763	0.128892	-1.75157	0.0798471	0.277705
ENSG00000235790.7_6_8	4982.29	0.0331534	0.113156	0.292987	0.769532	0.906598
ENSG00000235790.7_6_9	4201.29	0.07163	0.110828	0.646317	0.518074	0.771173
ENSG00000235903.8_5_1	2890.99	0.243314	0.156593	1.5538	0.120233	0.355825
ENSG00000235903.8_5_2	5364.77	0.0684658	0.106035	0.645692	0.518479	0.771193
ENSG00000235903.8_5_3	3623.95	0.232046	0.162768	1.42563	0.153976	0.411544
ENSG00000235903.8_5_4	3362.51	-0.209706	0.149226	-1.40529	0.159935	0.421525
ENSG00000235903.8_5_5	3776.51	0.169815	0.148473	1.14375	0.252729	0.546559
ENSG00000235903.8_5_6	1276.88	0.372511	0.217257	1.71461	0.0864173	0.290521
ENSG00000235903.8_5_7	2544.48	0.456202	0.138882	3.28482	0.00102049	0.0110821
ENSG00000235903.8_5_8	2818.24	0.0355998	0.480999	0.0740122	0.941001	0.979106
ENSG00000235903.8_5_9	2831.31	0.0680298	0.153187	0.444096	0.656973	0.855646
ENSG00000235927.4_4_1	1408.54	0.121689	0.208517	0.583593	0.559494	0.797474
ENSG00000235927.4_4_10	1348.71	-0.252001	0.162687	-1.549	0.121382	0.357729
ENSG00000235927.4_4_2	3564.26	-0.134016	0.126773	-1.05713	0.29045	0.584615
ENSG00000235927.4_4_3	2420.58	0.192432	0.143701	1.33911	0.180533	0.451036
ENSG00000235927.4_4_4	3574.87	-0.0533143	0.1442	-0.369724	0.711588	0.881669
ENSG00000235927.4_4_5	3168.89	0.0500377	0.128031	0.390823	0.695928	0.875105
ENSG00000235927.4_4_6	570.657	0.29293	0.341825	0.856961	0.391466	0.66989
ENSG00000235927.4_4_7	2976.58	0.0608933	0.158799	0.383462	0.701378	0.876902
ENSG00000235927.4_4_8	3138.72	0.0564456	0.146293	0.38584	0.699615	0.875963
ENSG00000235927.4_4_9	2267.15	-0.0651035	0.135637	-0.479983	0.63124	0.842988
ENSG00000236144.7_6_1	2443.27	-0.376827	0.162742	-2.31549	0.0205863	0.112749
ENSG00000236144.7_6_10	1895.89	-0.18971	0.157018	-1.2082	0.22697	0.51552
ENSG00000236144.7_6_2	2864.14	-0.589545	0.143827	-4.09897	4.14984e-05	0.000653967
ENSG00000236144.7_6_3	2516.34	-0.141299	0.151867	-0.930407	0.35216	0.637996
ENSG00000236144.7_6_4	4258.62	-0.101686	0.152773	-0.6656	0.505667	0.760572
ENSG00000236144.7_6_5	3225.48	-0.161785	0.152674	-1.05968	0.289292	0.583821
ENSG00000236144.7_6_6	3676.18	-0.0350781	0.170579	-0.205641	0.837071	0.939988
ENSG00000236144.7_6_7	3672.67	-0.212661	0.123085	-1.72776	0.0840306	0.285373
ENSG00000236144.7_6_8	4403.44	0.0028573	0.129446	0.0220732	0.98239	0.994671
ENSG00000236144.7_6_9	986.492	-0.371447	0.227827	-1.6304	0.103018	0.322374
ENSG00000236200.5_5_1	3716.22	-0.0268587	0.164261	-0.163512	0.870115	0.951728
ENSG00000236200.5_5_10	605.087	0.320282	0.285364	1.12236	0.261708	0.556138
ENSG00000236200.5_5_2	6687.82	0.390616	0.117115	3.33532	0.000852028	0.00937354
ENSG00000236200.5_5_3	2212.21	0.177907	0.145252	1.22481	0.220646	0.506342
ENSG00000236200.5_5_4	2906.36	-0.125725	0.160961	-0.781093	0.434748	0.706213
ENSG00000236200.5_5_5	3103.04	0.948805	0.173038	5.48323	4.17625e-08	9.98612e-07
ENSG00000236200.5_5_6	2640.39	-0.586113	0.172015	-3.40734	0.000656005	0.00754555
ENSG00000236200.5_5_7	3783.48	0.0823454	0.108316	0.760235	0.447114	0.716145
ENSG00000236200.5_5_8	2936.23	0.452405	0.152491	2.96677	0.00300949	0.0264947
ENSG00000236200.5_5_9	3062.79	-0.24241	0.18164	-1.33456	0.182019	0.453177
ENSG00000236204.6_4_1	2142.02	-0.0587758	0.146372	-0.401552	0.688014	0.872219
ENSG00000236204.6_4_10	1983.78	0.0946428	0.176384	0.536572	0.591564	0.817363
ENSG00000236204.6_4_2	4765.23	0.14054	0.132787	1.05839	0.289879	0.583918
ENSG00000236204.6_4_3	3436.34	0.31221	0.153334	2.03615	0.0417355	0.183973
ENSG00000236204.6_4_4	3196.14	0.0652286	0.134982	0.483241	0.628924	0.840933
ENSG00000236204.6_4_5	3195.67	-0.0332875	0.144808	-0.229873	0.81819	0.93016
ENSG00000236204.6_4_6	2034.8	-1.39536	0.18529	-7.53068	5.04762e-14	2.31884e-12
ENSG00000236204.6_4_7	1926.18	-0.0163586	0.182756	-0.0895101	0.928676	0.975793
ENSG00000236204.6_4_8	2759.2	-0.0321483	0.151669	-0.211964	0.832135	0.936399
ENSG00000236204.6_4_9	2577.85	-0.32788	0.187996	-1.74408	0.0811448	0.280345
ENSG00000236209.1_5_1	2265.17	-0.416791	0.196307	-2.12316	0.0337403	0.160446
ENSG00000236209.1_5_10	4749.3	0.157891	0.111723	1.41323	0.157587	0.417568
ENSG00000236209.1_5_2	2460.93	0.25634	0.192894	1.32891	0.183877	0.456231
ENSG00000236209.1_5_3	3040.49	-0.0680076	0.14103	-0.48222	0.62965	0.84121
ENSG00000236209.1_5_4	4695.93	-0.0986371	0.123793	-0.796788	0.425574	0.698237
ENSG00000236209.1_5_5	3531.32	0.247937	0.169444	1.46324	0.143402	0.395731
ENSG00000236209.1_5_6	3078.72	-0.267787	0.171157	-1.56457	0.117683	0.351131
ENSG00000236209.1_5_7	2508.72	-1.69406	0.228842	-7.40275	1.33389e-13	5.87843e-12
ENSG00000236209.1_5_8	3464.61	-0.123267	0.141117	-0.873512	0.382384	0.664482
ENSG00000236209.1_5_9	4797.16	-0.207871	0.119527	-1.73912	0.0820143	0.282183
ENSG00000236432.7_5_1	7099	0.156315	0.0900292	1.73627	0.082517	0.282967
ENSG00000236432.7_5_10	3604.61	0.0471399	0.161617	0.291676	0.770534	0.907092
ENSG00000236432.7_5_2	3839.1	-0.19599	0.117666	-1.66565	0.0957824	0.308367
ENSG00000236432.7_5_3	5347.02	0.130444	0.108939	1.19741	0.231146	0.520062
ENSG00000236432.7_5_4	2421.43	0.185275	0.20151	0.919432	0.35787	0.643967
ENSG00000236432.7_5_5	2646.24	0.0580127	0.20478	0.283293	0.776952	0.908282
ENSG00000236432.7_5_6	2823.78	0.277589	0.195372	1.42082	0.155369	0.413807
ENSG00000236432.7_5_7	2749.53	0.00930827	0.177262	0.0525113	0.958121	0.984404
ENSG00000236432.7_5_8	3617.04	-0.036731	0.139505	-0.263294	0.792324	0.91585
ENSG00000236432.7_5_9	4452.76	0.167326	0.155788	1.07406	0.282794	0.578408
ENSG00000236514.1_5_1	4743.83	0.162009	0.127159	1.27407	0.202638	0.483501
ENSG00000236514.1_5_10	1624.61	-1.51115	0.208969	-7.23145	4.77876e-13	1.93706e-11
ENSG00000236514.1_5_2	1994.44	-0.113764	0.196988	-0.577516	0.563591	0.799904
ENSG00000236514.1_5_3	3075.56	0.0860536	0.176036	0.48884	0.624955	0.837967
ENSG00000236514.1_5_4	4563.95	0.0214422	0.119738	0.179076	0.857878	0.947523
ENSG00000236514.1_5_5	2188.9	0.334305	0.155582	2.14875	0.0316546	0.153219
ENSG00000236514.1_5_6	2275.23	0.121206	0.162401	0.746335	0.455465	0.721759
ENSG00000236514.1_5_7	2716.32	-0.0352486	0.145451	-0.242341	0.808516	0.925623
ENSG00000236514.1_5_8	2771.54	-0.173726	0.152378	-1.1401	0.254246	0.548558
ENSG00000236514.1_5_9	3399.8	-0.0509578	0.161945	-0.314661	0.753019	0.900573
ENSG00000236528.1_5_1	2852.22	-0.38471	0.201072	-1.9133	0.0557099	0.224022
ENSG00000236528.1_5_10	1516.4	-0.210457	0.191424	-1.09943	0.271582	0.566014
ENSG00000236528.1_5_2	2994.9	-0.159918	0.176889	-0.90406	0.365964	0.650465
ENSG00000236528.1_5_3	3608.56	-1.95232	0.239998	-8.13475	4.12795e-16	2.20351e-14
ENSG00000236528.1_5_4	2623.81	-0.0867105	0.181408	-0.477987	0.63266	0.843075
ENSG00000236528.1_5_5	3266.97	0.387347	0.168483	2.29903	0.0215034	0.116365
ENSG00000236528.1_5_6	1492.69	0.0915631	0.211296	0.433339	0.664768	0.859146
ENSG00000236528.1_5_7	4013.75	0.207174	0.130029	1.59329	0.111095	0.336571
ENSG00000236528.1_5_8	2706.08	0.0383604	0.160295	0.239311	0.810864	0.926565
ENSG00000236528.1_5_9	2590.97	0.240881	0.180175	1.33693	0.181246	0.451964
ENSG00000236682.1_6_1	4070.93	0.27971	0.141072	1.98275	0.0473959	0.200034
ENSG00000236682.1_6_10	2077.69	-0.121446	0.156622	-0.775409	0.438098	0.708207
ENSG00000236682.1_6_2	1785.94	0.280636	0.251763	1.11468	0.264987	0.559483
ENSG00000236682.1_6_3	2413.83	0.296204	0.157828	1.87675	0.060553	0.235481
ENSG00000236682.1_6_4	4706.46	-0.0641756	0.0962686	-0.666631	0.505008	0.760119
ENSG00000236682.1_6_5	3704.05	0.336728	0.121517	2.77104	0.00558776	0.0440741
ENSG00000236682.1_6_6	2891.4	0.218347	0.18313	1.1923	0.233142	0.522872
ENSG00000236682.1_6_7	4618.96	0.28195	0.135444	2.08167	0.0373729	0.170552
ENSG00000236682.1_6_8	2833.92	-0.0866972	0.126856	-0.683432	0.494334	0.753979
ENSG00000236682.1_6_9	4009.76	0.211333	0.117302	1.80162	0.0716049	0.259448
ENSG00000237036.4_4_1	3478.09	0.0835981	0.124509	0.67142	0.501953	0.758793
ENSG00000237036.4_4_10	1387.85	-0.16631	0.165878	-1.0026	0.316053	0.610043
ENSG00000237036.4_4_2	4886.87	0.292106	0.11328	2.57862	0.00991955	0.0662469
ENSG00000237036.4_4_3	2342.4	0.566043	0.154092	3.67341	0.000239332	0.00317157
ENSG00000237036.4_4_4	4061.02	0.267364	0.125288	2.13399	0.0328436	0.157268
ENSG00000237036.4_4_5	6277.69	0.579305	0.138438	4.18457	2.85704e-05	0.000466732
ENSG00000237036.4_4_6	4640.18	1.00894e-07	0.155614	6.48362e-07	0.999999	0.999999
ENSG00000237036.4_4_7	2572.63	0.329557	0.174592	1.88759	0.0590812	0.23223
ENSG00000237036.4_4_8	2491.68	0.258308	0.142271	1.8156	0.0694313	0.254862
ENSG00000237036.4_4_9	2954.12	-0.310476	0.144979	-2.14153	0.0322315	0.15512
ENSG00000237188.5_7_1	3776.38	0.269065	0.134224	2.00459	0.0450067	0.193072
ENSG00000237188.5_7_10	5098.17	0.297205	0.140686	2.11255	0.0346396	0.163187
ENSG00000237188.5_7_2	4020.78	-0.246179	0.133703	-1.84123	0.0655878	0.247587
ENSG00000237188.5_7_3	3686.44	-0.02391	0.149885	-0.159523	0.873257	0.953376
ENSG00000237188.5_7_4	4369.32	-0.361981	0.160844	-2.25051	0.0244164	0.12821
ENSG00000237188.5_7_5	3040.01	0.12965	0.126382	1.02586	0.304959	0.6001
ENSG00000237188.5_7_6	5029.02	0.0528104	0.11091	0.476157	0.633962	0.843799
ENSG00000237188.5_7_7	1261.76	-1.85979	0.20291	-9.1656	4.92737e-20	3.52353e-18
ENSG00000237188.5_7_8	1977.33	-0.0658628	0.236837	-0.278093	0.780941	0.910248
ENSG00000237188.5_7_9	2402.2	0.37397	0.153725	2.43272	0.0149859	0.0890228
ENSG00000237298.9_6_1	3655.96	0.0167108	0.141991	0.11769	0.906313	0.96885
ENSG00000237298.9_6_10	3259.92	0.226314	0.473916	0.477539	0.632978	0.843075
ENSG00000237298.9_6_11	3348.04	0.00563783	0.149245	0.0377757	0.969867	0.989141
ENSG00000237298.9_6_12	2455.7	-0.0953041	0.143536	-0.663975	0.506706	0.761416
ENSG00000237298.9_6_2	5200.8	0.0182146	0.111032	0.164048	0.869693	0.951728
ENSG00000237298.9_6_3	2761.97	-0.143538	0.128366	-1.1182	0.263482	0.557876
ENSG00000237298.9_6_4	3047.03	0.260225	0.141468	1.83946	0.0658469	0.248073
ENSG00000237298.9_6_5	3145.42	-0.126245	0.12435	-1.01524	0.309993	0.60529
ENSG00000237298.9_6_6	3024.78	0.111808	0.185356	0.603206	0.546371	0.790699
ENSG00000237298.9_6_7	5634.8	-0.0960088	0.127226	-0.754632	0.45047	0.717495
ENSG00000237298.9_6_8	1616.34	-2.7059	0.226204	-11.9622	5.60341e-33	8.3282e-31
ENSG00000237298.9_6_9	4788.96	0.214501	0.320638	0.668982	0.503507	0.759169
ENSG00000237356.6_7_1	6681.49	0.560692	0.13193	4.24992	2.13851e-05	0.000357834
ENSG00000237356.6_7_10	2031.43	0.0806745	0.147045	0.548637	0.583254	0.812846
ENSG00000237356.6_7_2	3199.89	-0.0408208	0.160883	-0.25373	0.799704	0.921323
ENSG00000237356.6_7_3	5692.34	-0.110487	0.111813	-0.988138	0.323085	0.616225
ENSG00000237356.6_7_4	4586.32	0.349378	0.138149	2.52899	0.0114391	0.0727025
ENSG00000237356.6_7_5	4165.71	0.206304	0.134741	1.53112	0.125739	0.364475
ENSG00000237356.6_7_6	2698.5	0.421132	0.137621	3.06009	0.00221272	0.0206302
ENSG00000237356.6_7_7	4141.59	0.199819	0.124485	1.60517	0.108456	0.331893
ENSG00000237356.6_7_8	3315.38	0.268644	0.137681	1.95121	0.0510324	0.21046
ENSG00000237356.6_7_9	4569.4	-0.0463683	0.13771	-0.336709	0.736336	0.892583
ENSG00000237410.1_5_1	2606.95	0.00144201	0.139703	0.010322	0.991764	0.996049
ENSG00000237410.1_5_10	3717.22	0.268031	0.13657	1.96259	0.0496934	0.206511
ENSG00000237410.1_5_2	2136.61	0.203346	0.140221	1.45019	0.147007	0.400983
ENSG00000237410.1_5_3	3304.6	0.0839536	0.134446	0.624443	0.532337	0.780335
ENSG00000237410.1_5_4	3810.17	0.00435481	0.140447	0.0310068	0.975264	0.990847
ENSG00000237410.1_5_5	2779.38	0.286633	0.160757	1.78302	0.0745827	0.266291
ENSG00000237410.1_5_6	5842.31	0.110623	0.1389	0.79642	0.425788	0.698285
ENSG00000237410.1_5_7	2951.05	0.00260165	0.136691	0.019033	0.984815	0.99521
ENSG00000237410.1_5_8	1808.72	-0.422247	0.178934	-2.35979	0.0182853	0.103364
ENSG00000237410.1_5_9	2288.47	-0.099162	0.174663	-0.567734	0.570216	0.805224
ENSG00000237461.1_5_1	3334.58	-0.490417	0.17197	-2.85175	0.0043479	0.0357452
ENSG00000237461.1_5_10	1270.63	0.421194	0.216107	1.949	0.0512949	0.211313
ENSG00000237461.1_5_2	1601.91	-0.184129	0.16333	-1.12734	0.259597	0.55492
ENSG00000237461.1_5_3	3721.19	-0.229325	0.119389	-1.92082	0.0547547	0.221001
ENSG00000237461.1_5_4	2835.88	0.298912	0.154435	1.93553	0.0529257	0.215802
ENSG00000237461.1_5_5	3706.37	0.0811361	0.172563	0.470181	0.638225	0.845908
ENSG00000237461.1_5_6	4413	0.368919	0.130179	2.83393	0.00459788	0.0374752
ENSG00000237461.1_5_7	2840.03	0.232334	0.20318	1.14349	0.252835	0.546632
ENSG00000237461.1_5_8	4627.34	-0.2754	0.113725	-2.42164	0.0154509	0.0910711
ENSG00000237461.1_5_9	2011.95	-0.233492	0.177909	-1.31242	0.189377	0.465349
ENSG00000237505.7_5_1	2894.6	-0.212049	0.1514	-1.40059	0.161338	0.422724
ENSG00000237505.7_5_10	2276.28	-0.675334	0.170765	-3.95475	7.66146e-05	0.0011477
ENSG00000237505.7_5_2	2483.4	-0.192679	0.181303	-1.06274	0.287899	0.582561
ENSG00000237505.7_5_3	2296.52	0.22602	0.177337	1.27452	0.202479	0.483399
ENSG00000237505.7_5_4	4752.79	0.0384213	0.105948	0.362644	0.716871	0.88284
ENSG00000237505.7_5_5	3012.27	-0.00401663	0.145354	-0.0276334	0.977955	0.992356
ENSG00000237505.7_5_6	3500.42	-0.088776	0.161968	-0.548109	0.583617	0.813052
ENSG00000237505.7_5_7	1640.28	-0.0508468	0.154682	-0.328719	0.742368	0.894832
ENSG00000237505.7_5_8	3252.33	0.347862	0.118131	2.94472	0.00323246	0.0280665
ENSG00000237505.7_5_9	2709.37	-0.0472151	0.165771	-0.284821	0.775782	0.908033
ENSG00000237525.6_5_1	1469.46	0.385501	0.157923	2.44106	0.014644	0.0875075
ENSG00000237525.6_5_10	3408.78	-0.250616	0.142177	-1.76271	0.0779502	0.273928
ENSG00000237525.6_5_2	3144.18	-0.055965	0.127879	-0.437641	0.661647	0.8579
ENSG00000237525.6_5_3	6567.75	-0.0473551	0.103898	-0.455787	0.648543	0.851375
ENSG00000237525.6_5_4	3191.8	0.347461	0.11687	2.97305	0.00294855	0.0260489
ENSG00000237525.6_5_5	2513.93	0.622209	0.184261	3.37679	0.000733378	0.00826014
ENSG00000237525.6_5_6	4284.09	0.159594	0.110212	1.44807	0.147598	0.401108
ENSG00000237525.6_5_7	5233.82	0.580598	0.159187	3.64727	0.000265042	0.00347581
ENSG00000237525.6_5_8	2419.82	0.178025	0.177175	1.0048	0.314994	0.610043
ENSG00000237525.6_5_9	1758.64	-0.173428	0.174365	-0.994625	0.319919	0.613144
ENSG00000237595.4_6_1	2846.69	0.0844207	0.186245	0.453278	0.650348	0.8517
ENSG00000237595.4_6_10	2705.65	0.301782	0.140492	2.14803	0.0317112	0.153396
ENSG00000237595.4_6_2	3068.75	-0.0927097	0.17243	-0.537666	0.590807	0.817212
ENSG00000237595.4_6_3	2006.79	-0.0110233	0.170058	-0.0648211	0.948316	0.982
ENSG00000237595.4_6_4	1912.16	0.0151505	0.191525	0.0791046	0.936949	0.977707
ENSG00000237595.4_6_5	3402.3	0.0137251	0.155851	0.0880657	0.929824	0.976212
ENSG00000237595.4_6_6	2382.08	0.0923515	0.163115	0.566173	0.571276	0.805792
ENSG00000237595.4_6_7	1990.14	-0.113188	0.230842	-0.490327	0.623902	0.837967
ENSG00000237595.4_6_8	2598.66	-0.0437785	0.147046	-0.297719	0.765918	0.905922
ENSG00000237595.4_6_9	2905.43	0.294324	0.157603	1.8675	0.0618317	0.238153
ENSG00000237943.6_4_1	3364.23	-0.22825	0.114912	-1.98631	0.0469988	0.199002
ENSG00000237943.6_4_10	2772.36	-0.00411726	0.165796	-0.0248333	0.980188	0.993425
ENSG00000237943.6_4_2	3018.16	-0.409566	0.174445	-2.34783	0.0188833	0.105713
ENSG00000237943.6_4_3	3350.95	-0.18339	0.13377	-1.37093	0.170395	0.435007
ENSG00000237943.6_4_4	4065.4	-0.107368	0.132661	-0.80934	0.41832	0.693691
ENSG00000237943.6_4_5	4385.78	-0.235889	0.151409	-1.55796	0.119244	0.353626
ENSG00000237943.6_4_6	2356.45	-0.00978488	0.173071	-0.0565367	0.954914	0.983458
ENSG00000237943.6_4_7	2983.38	0.136637	0.153312	0.891232	0.372805	0.656261
ENSG00000237943.6_4_8	2252.66	0.0106396	0.182075	0.058435	0.953402	0.983341
ENSG00000237943.6_4_9	1806.6	0.134756	0.162569	0.828917	0.407151	0.683545
ENSG00000238057.9_5_1	1812.32	-0.106272	0.221683	-0.479388	0.631663	0.843011
ENSG00000238057.9_5_10	1951.37	0.00102581	0.172784	0.00593695	0.995263	0.9975
ENSG00000238057.9_5_2	4362.39	-0.443177	0.142738	-3.10483	0.0019039	0.0184062
ENSG00000238057.9_5_3	1439.29	0.224807	0.173737	1.29395	0.195682	0.474457
ENSG00000238057.9_5_4	3015.03	0.00475143	0.116191	0.0408933	0.967381	0.988642
ENSG00000238057.9_5_5	3869.44	-0.0649475	0.168678	-0.385039	0.700209	0.876535
ENSG00000238057.9_5_6	2983.55	-0.426413	0.160388	-2.65864	0.00784566	0.0561039
ENSG00000238057.9_5_7	2710.85	0.168381	0.181248	0.929009	0.352884	0.638254
ENSG00000238057.9_5_8	1795.61	0.127588	0.193756	0.658498	0.510218	0.764076
ENSG00000238057.9_5_9	4062.12	-0.0167409	0.117662	-0.142279	0.886859	0.96031
ENSG00000238184.1_6_1	2761.66	-0.281627	0.165463	-1.70206	0.088744	0.294776
ENSG00000238184.1_6_10	191.205	-0.426536	0.429975	-0.992001	0.321197	0.614661
ENSG00000238184.1_6_2	2676.63	-0.0402622	0.140017	-0.287552	0.77369	0.907092
ENSG00000238184.1_6_3	1912.67	0.137887	0.19021	0.72492	0.468501	0.731524
ENSG00000238184.1_6_4	2236.56	-0.412707	0.164003	-2.51645	0.0118542	0.0743219
ENSG00000238184.1_6_5	3424.14	-0.189834	0.138431	-1.37132	0.170274	0.435007
ENSG00000238184.1_6_6	2576.46	-0.712588	0.158634	-4.49204	7.05457e-06	0.000126415
ENSG00000238184.1_6_7	4601.97	0.0796124	0.127425	0.624778	0.532117	0.780164
ENSG00000238184.1_6_8	1399.38	0.183422	0.230656	0.795219	0.426486	0.699232
ENSG00000238184.1_6_9	1541.68	-0.506329	0.175695	-2.88187	0.00395323	0.0328209
ENSG00000238198.1_5_1	3579.56	0.183336	0.162208	1.13025	0.258371	0.553398
ENSG00000238198.1_5_10	1958.84	0.18519	0.195477	0.947375	0.343448	0.63121
ENSG00000238198.1_5_2	2422.98	0.00189554	0.179074	0.0105853	0.991554	0.996049
ENSG00000238198.1_5_3	3905.69	-0.0294207	0.106506	-0.276235	0.782368	0.91138
ENSG00000238198.1_5_4	1994.29	-0.0561297	0.195598	-0.286964	0.77414	0.907092
ENSG00000238198.1_5_5	2866.56	0.0222345	0.122672	0.181252	0.85617	0.946958
ENSG00000238198.1_5_6	2663.3	0.245788	0.164507	1.49409	0.135152	0.380679
ENSG00000238198.1_5_7	1237.07	-0.0356629	0.175605	-0.203086	0.839068	0.939988
ENSG00000238198.1_5_8	1161.81	0.359585	0.192573	1.86726	0.0618652	0.238161
ENSG00000238198.1_5_9	2790.83	0.232044	0.137105	1.69245	0.0905596	0.298713
ENSG00000238287.1_5_1	3848.92	0.171843	0.119316	1.44024	0.1498	0.404519
ENSG00000238287.1_5_10	1601.96	-0.22446	0.171968	-1.30525	0.191808	0.468558
ENSG00000238287.1_5_2	3977.66	0.105819	0.151681	0.697642	0.485401	0.745296
ENSG00000238287.1_5_3	2530.95	0.316443	0.15484	2.04368	0.0409856	0.181467
ENSG00000238287.1_5_4	5062	-0.194799	0.136349	-1.42868	0.153096	0.409937
ENSG00000238287.1_5_5	2598.91	-0.196573	0.175035	-1.12305	0.261416	0.555792
ENSG00000238287.1_5_6	3233.44	0.197217	0.116081	1.69897	0.0893253	0.2964
ENSG00000238287.1_5_7	2858.38	0.0715553	0.143075	0.500125	0.616987	0.833407
ENSG00000238287.1_5_8	2208.5	0.0185139	0.15925	0.116257	0.907449	0.968852
ENSG00000238287.1_5_9	3058.44	0.28939	0.159955	1.80919	0.0704213	0.257126
ENSG00000239219.2_6_1	4748.67	-0.265577	0.139823	-1.89938	0.057515	0.228732
ENSG00000239219.2_6_10	958.39	-0.234492	0.272731	-0.859791	0.389904	0.668568
ENSG00000239219.2_6_2	2735.61	-0.389783	0.167009	-2.33391	0.0196007	0.108548
ENSG00000239219.2_6_3	2095.55	0.0592767	0.189394	0.312981	0.754295	0.90107
ENSG00000239219.2_6_4	2359.13	-0.575294	0.171181	-3.36073	0.000777366	0.0086909
ENSG00000239219.2_6_5	3889.65	-0.90199	0.140124	-6.43707	1.21799e-10	3.84682e-09
ENSG00000239219.2_6_6	2121.79	-0.0308222	0.212064	-0.145344	0.884439	0.95868
ENSG00000239219.2_6_7	2532.63	-0.635186	0.203375	-3.12322	0.00178883	0.0175185
ENSG00000239219.2_6_8	1836.33	-0.359381	0.213225	-1.68546	0.0919005	0.301561
ENSG00000239219.2_6_9	2319.15	-0.866923	0.175534	-4.93878	7.86129e-07	1.62967e-05
ENSG00000239445.5_5_1	2603.25	-0.370083	0.156478	-2.36507	0.0180266	0.102276
ENSG00000239445.5_5_10	909.58	0.335487	0.298373	1.12439	0.260849	0.555558
ENSG00000239445.5_5_2	3519.28	-0.010474	0.150475	-0.069606	0.944507	0.980466
ENSG00000239445.5_5_3	2272.81	-0.00300964	0.18051	-0.0166729	0.986698	0.995629
ENSG00000239445.5_5_4	4360.47	0.179088	0.124525	1.43816	0.150388	0.405384
ENSG00000239445.5_5_5	2704.07	0.1538	0.152629	1.00767	0.313612	0.608891
ENSG00000239445.5_5_6	2979.08	0.573525	0.167208	3.43001	0.00060355	0.00706004
ENSG00000239445.5_5_7	4454	0.110191	0.105822	1.04129	0.297742	0.590766
ENSG00000239445.5_5_8	2445.63	-0.87995	0.158336	-5.5575	2.73668e-08	6.71327e-07
ENSG00000239445.5_5_9	2275.29	-0.159499	0.140819	-1.13265	0.257362	0.55201
ENSG00000239467.5_6_1	4466.3	0.275617	0.130513	2.1118	0.0347032	0.163385
ENSG00000239467.5_6_10	1450.02	0.18942	0.214594	0.882693	0.377402	0.660297
ENSG00000239467.5_6_2	3716.37	0.0956903	0.145996	0.655432	0.51219	0.765789
ENSG00000239467.5_6_3	4184.51	0.166369	0.13534	1.22927	0.218971	0.504499
ENSG00000239467.5_6_4	4223.58	0.00616614	0.149895	0.0411364	0.967187	0.988642
ENSG00000239467.5_6_5	4082.16	0.152404	0.13441	1.13388	0.256845	0.551734
ENSG00000239467.5_6_6	2617.31	0.0889151	0.168407	0.527977	0.597515	0.820817
ENSG00000239467.5_6_7	1393.67	-1.31227	0.200141	-6.55673	5.50003e-11	1.82852e-09
ENSG00000239467.5_6_8	3118.83	0.502965	0.155972	3.2247	0.00126103	0.013094
ENSG00000239467.5_6_9	1056.12	-0.446765	0.225239	-1.98352	0.0473093	0.19978
ENSG00000239718.1_5_1	1850.54	-0.0385206	0.211194	-0.182395	0.855273	0.946557
ENSG00000239718.1_5_10	1062.93	0.102404	0.173764	0.589327	0.555642	0.79581
ENSG00000239718.1_5_2	4012.41	-0.221614	0.135082	-1.64059	0.100883	0.319216
ENSG00000239718.1_5_3	3944.9	-0.313801	0.147877	-2.12204	0.0338341	0.160632
ENSG00000239718.1_5_4	4149.55	-0.0270841	0.145849	-0.1857	0.85268	0.945439
ENSG00000239718.1_5_5	4354.88	0.39314	0.125145	3.14147	0.001681	0.016678
ENSG00000239718.1_5_6	2742.22	-0.32986	0.192398	-1.71447	0.0864427	0.290521
ENSG00000239718.1_5_7	1620.29	0.118259	0.212538	0.556414	0.577928	0.80888
ENSG00000239718.1_5_8	1791.04	-1.87402	0.226774	-8.2638	1.41101e-16	7.80691e-15
ENSG00000239718.1_5_9	3154.36	0.354201	0.131337	2.69688	0.00699923	0.0515589
ENSG00000240057.5_6_1	2058.15	-2.79157	0.303544	-9.19659	3.69496e-20	2.66741e-18
ENSG00000240057.5_6_10	618.903	-2.09399	0.289055	-7.24424	4.34867e-13	1.78178e-11
ENSG00000240057.5_6_2	3311.6	-0.541707	0.147228	-3.67938	0.000233803	0.00312011
ENSG00000240057.5_6_3	1585	-1.94294	0.242783	-8.00277	1.21646e-15	6.34016e-14
ENSG00000240057.5_6_4	3422.48	-0.0725818	0.144081	-0.503756	0.614433	0.832576
ENSG00000240057.5_6_5	2084.57	0.557632	0.177471	3.1421	0.00167743	0.0166741
ENSG00000240057.5_6_6	3239.7	-2.88298	0.172356	-16.7269	8.34652e-63	1.26533e-59
ENSG00000240057.5_6_7	1452.04	-1.74269	0.269527	-6.46574	1.00806e-10	3.2241e-09
ENSG00000240057.5_6_8	2986.9	-1.87261	0.147356	-12.7081	5.33418e-37	1.12314e-34
ENSG00000240057.5_6_9	991.945	-1.5256	0.239186	-6.37829	1.7908e-10	5.4515e-09
ENSG00000240086.6_5_1	3357.06	-0.104025	0.150703	-0.690267	0.490026	0.750201
ENSG00000240086.6_5_2	1399.78	0.283512	0.250817	1.13035	0.258327	0.553398
ENSG00000240086.6_5_3	1159.33	-0.05332	0.22385	-0.238195	0.81173	0.926783
ENSG00000240086.6_5_4	1753.16	-0.177776	0.22736	-0.781914	0.434265	0.705926
ENSG00000240086.6_5_5	2069.11	0.0051918	0.151449	0.0342809	0.972653	0.990423
ENSG00000240086.6_5_6	2354.95	-0.00793503	0.152895	-0.0518985	0.95861	0.984491
ENSG00000240086.6_5_7	3104.37	0.0947468	0.141204	0.670994	0.502225	0.75886
ENSG00000240086.6_5_8	2820.83	0.142125	0.133206	1.06696	0.28599	0.581649
ENSG00000240086.6_5_9	1681.41	0.077091	0.199663	0.386105	0.699419	0.875873
ENSG00000240093.1_5_1	2865.54	-0.162014	0.137821	-1.17553	0.239781	0.532222
ENSG00000240093.1_5_10	3214.16	1.4158	0.196077	7.22065	5.17388e-13	2.08606e-11
ENSG00000240093.1_5_2	3385.63	-0.154838	0.157127	-0.98543	0.324413	0.616708
ENSG00000240093.1_5_3	2916.15	-0.197916	0.135515	-1.46047	0.144161	0.396783
ENSG00000240093.1_5_4	2469.16	-0.354046	0.146329	-2.41952	0.0155411	0.0914608
ENSG00000240093.1_5_5	1962.56	-1.35426	0.172982	-7.82889	4.92197e-15	2.42263e-13
ENSG00000240093.1_5_6	3183.89	-0.196704	0.155644	-1.26381	0.206299	0.488594
ENSG00000240093.1_5_7	3220.04	-0.0807051	0.165967	-0.486271	0.626775	0.83865
ENSG00000240093.1_5_8	6037.12	-0.00520603	0.111629	-0.0466368	0.962803	0.986358
ENSG00000240093.1_5_9	4144.99	-0.0994706	0.122111	-0.814595	0.415304	0.690958
ENSG00000240790.1_5_1	3305.79	0.130459	0.135778	0.960826	0.33664	0.626345
ENSG00000240790.1_5_10	1960.97	-0.172229	0.164366	-1.04784	0.294713	0.58896
ENSG00000240790.1_5_2	3079.6	0.0727119	0.159968	0.454541	0.649439	0.851392
ENSG00000240790.1_5_3	4171.65	0.126542	0.136226	0.928912	0.352935	0.638254
ENSG00000240790.1_5_4	2540.78	0.224312	0.163567	1.37138	0.170256	0.435007
ENSG00000240790.1_5_5	3323.78	-0.190517	0.117942	-1.61534	0.106236	0.328265
ENSG00000240790.1_5_6	2423.61	-0.188236	0.188442	-0.998907	0.31784	0.61172
ENSG00000240790.1_5_7	3619.7	-0.436211	0.125441	-3.47742	0.000506265	0.00607698
ENSG00000240790.1_5_8	2685.92	0.0904533	0.166253	0.54407	0.586393	0.814972
ENSG00000240790.1_5_9	3862.79	-0.0392801	0.142971	-0.274742	0.783514	0.911875
ENSG00000242021.2_6_1	7865.52	0.643986	0.139687	4.61022	4.02248e-06	7.48159e-05
ENSG00000242021.2_6_10	1027.58	0.3481	0.222782	1.56251	0.118167	0.351672
ENSG00000242021.2_6_2	4592.54	0.196029	0.119472	1.64079	0.10084	0.319216
ENSG00000242021.2_6_3	5800.35	0.081559	0.104562	0.780006	0.435387	0.706213
ENSG00000242021.2_6_4	4057.6	0.251191	0.100171	2.50763	0.0121544	0.0755786
ENSG00000242021.2_6_5	1995.54	-0.16973	0.21072	-0.805477	0.420544	0.695402
ENSG00000242021.2_6_6	3957.66	0.363924	0.141468	2.57249	0.0100969	0.0667015
ENSG00000242021.2_6_7	2028.37	0.436131	0.197987	2.20283	0.0276071	0.13965
ENSG00000242021.2_6_8	2812.36	-0.0370643	0.167044	-0.221884	0.824404	0.933102
ENSG00000242021.2_6_9	1766.55	-0.0119138	0.159628	-0.0746344	0.940506	0.979106
ENSG00000242125.3_4_1	2841.14	0.368537	0.165872	2.22182	0.0262955	0.135224
ENSG00000242125.3_4_10	4820.22	-0.143128	0.212183	-0.674549	0.499962	0.757972
ENSG00000242125.3_4_2	4005.16	-0.660571	0.138587	-4.76649	1.87467e-06	3.67183e-05
ENSG00000242125.3_4_3	3767.85	-0.616784	0.13236	-4.6599	3.16365e-06	6.01013e-05
ENSG00000242125.3_4_4	5488.87	0.144768	0.0949005	1.52547	0.127142	0.366718
ENSG00000242125.3_4_5	3381.01	0.558705	0.141171	3.95764	7.56927e-05	0.00113614
ENSG00000242125.3_4_6	3271.59	-0.0664198	0.126759	-0.523984	0.60029	0.821903
ENSG00000242125.3_4_7	4053.09	-0.175956	0.113346	-1.55239	0.12057	0.356382
ENSG00000242125.3_4_8	1971.62	0.591504	0.184191	3.21136	0.00132109	0.0135874
ENSG00000242125.3_4_9	3005.6	-0.27661	0.164522	-1.6813	0.0927049	0.303084
ENSG00000242288.9_6_1	5031.26	-0.416329	0.142716	-2.91719	0.00353204	0.0300819
ENSG00000242288.9_6_2	2930.91	0.0969328	0.155907	0.621735	0.534116	0.780679
ENSG00000242288.9_6_3	1874.08	-3.05729	0.170492	-17.9321	6.6177e-72	1.25405e-68
ENSG00000242288.9_6_4	1961.68	0.0809973	0.187112	0.432881	0.665101	0.859146
ENSG00000242288.9_6_5	1455.11	0.293781	0.229652	1.27924	0.200811	0.481083
ENSG00000242288.9_6_6	2522.96	0.188185	0.153291	1.22764	0.219583	0.505295
ENSG00000242288.9_6_7	3841.59	0.0373677	0.142059	0.263044	0.792517	0.91585
ENSG00000242288.9_6_8	3389.99	0.218244	0.129799	1.6814	0.0926862	0.303084
ENSG00000242288.9_6_9	3930.43	0.27684	0.138306	2.00165	0.0453227	0.194094
ENSG00000242588.6_6_1	3360.94	-0.508325	0.122608	-4.14595	3.3841e-05	0.000546941
ENSG00000242588.6_6_2	4423.27	-0.201931	0.155746	-1.29654	0.194788	0.473652
ENSG00000242588.6_6_3	3561.63	-0.237071	0.156202	-1.51772	0.129084	0.37015
ENSG00000242588.6_6_4	5244.27	-0.151908	0.126715	-1.19881	0.2306	0.519759
ENSG00000242588.6_6_5	4117.13	0.0357163	0.13827	0.258308	0.796169	0.918144
ENSG00000242588.6_6_6	3839.07	0.081967	0.140247	0.584446	0.558921	0.797031
ENSG00000243187.1_5_1	3625.39	-0.155047	0.146693	-1.05695	0.290534	0.584615
ENSG00000243187.1_5_10	2077.68	-0.201039	0.162507	-1.23711	0.216046	0.500444
ENSG00000243187.1_5_2	2581.25	-0.0789447	0.182744	-0.431997	0.665743	0.859682
ENSG00000243187.1_5_3	3073.99	0.073522	0.134558	0.546396	0.584794	0.813645
ENSG00000243187.1_5_4	4323.15	0.0786332	0.134314	0.585443	0.55825	0.796937
ENSG00000243187.1_5_5	3922.5	0.749123	0.247364	3.02843	0.00245829	0.0225046
ENSG00000243187.1_5_6	2395	-0.0687441	0.187717	-0.366211	0.714208	0.881907
ENSG00000243187.1_5_7	3445.26	0.127916	0.168946	0.757144	0.448964	0.716187
ENSG00000243187.1_5_8	4292.41	0.360033	0.156267	2.30396	0.0212251	0.115331
ENSG00000243187.1_5_9	4626.54	0.156603	0.143223	1.09342	0.27421	0.569612
ENSG00000243701.6_5_1	2416.87	0.438283	0.167465	2.61716	0.00886659	0.0615465
ENSG00000243701.6_5_10	2939.55	-0.0837727	0.148504	-0.564111	0.572678	0.806112
ENSG00000243701.6_5_2	6041.71	0.37258	0.108662	3.42881	0.000606228	0.00708044
ENSG00000243701.6_5_3	2924.49	-0.248335	0.15512	-1.60092	0.109394	0.333574
ENSG00000243701.6_5_4	4584.49	-0.00097162	0.11468	-0.00847246	0.99324	0.996591
ENSG00000243701.6_5_5	2526.13	-0.029438	0.165565	-0.177804	0.858877	0.947972
ENSG00000243701.6_5_6	3089.97	0.226315	0.146856	1.54107	0.1233	0.361552
ENSG00000243701.6_5_7	4567.51	0.0133923	0.113991	0.117486	0.906475	0.96885
ENSG00000243701.6_5_8	1988.1	0.110017	0.17145	0.641684	0.521079	0.773253
ENSG00000243701.6_5_9	4562.38	0.296677	0.125942	2.35566	0.0184897	0.104125
ENSG00000244649.4_4_1	3872.93	-0.0358991	0.103842	-0.34571	0.729561	0.889937
ENSG00000244649.4_4_10	1899.3	0.0593607	0.153073	0.387795	0.698168	0.875646
ENSG00000244649.4_4_2	2906.4	-0.0869702	0.162346	-0.535709	0.592159	0.817755
ENSG00000244649.4_4_3	4215.83	0.177288	0.126772	1.39847	0.161971	0.42365
ENSG00000244649.4_4_4	3697.98	-2.14174	0.409009	-5.2364	1.63735e-07	3.68282e-06
ENSG00000244649.4_4_5	2933.02	-0.198862	0.153448	-1.29595	0.194991	0.473652
ENSG00000244649.4_4_6	2792.13	0.0861891	0.146407	0.588696	0.556065	0.796029
ENSG00000244649.4_4_7	3557.13	-0.0671557	0.145599	-0.461236	0.644629	0.848949
ENSG00000244649.4_4_8	3394.68	-0.312628	0.124502	-2.51102	0.0120382	0.0751641
ENSG00000244649.4_4_9	3691.45	-0.0801417	0.127067	-0.630704	0.528234	0.777553
ENSG00000244879.7_6_1	12114.8	-0.105584	0.0837908	-1.2601	0.207635	0.489997
ENSG00000244879.7_6_10	1807.95	-2.17272	0.251627	-8.63466	5.8904e-18	3.60074e-16
ENSG00000244879.7_6_2	3647.79	-0.237316	0.122467	-1.9378	0.0526473	0.215014
ENSG00000244879.7_6_3	15297.4	0.0863046	0.0992425	0.869633	0.384501	0.665871
ENSG00000244879.7_6_4	14316.9	-0.105328	0.0847898	-1.24223	0.214152	0.499008
ENSG00000244879.7_6_5	1739.83	0.148954	0.153421	0.970883	0.331606	0.622019
ENSG00000244879.7_6_6	6897.5	0.0960518	0.106851	0.898931	0.368689	0.652197
ENSG00000244879.7_6_7	3459.76	-0.0564939	0.104066	-0.542868	0.587221	0.815081
ENSG00000244879.7_6_8	8760.76	0.115328	0.119079	0.968499	0.332795	0.622707
ENSG00000244879.7_6_9	4651.83	-0.228573	0.116914	-1.95505	0.0505766	0.209149
ENSG00000244879.8_7_1	8596.02	0.191645	0.0981894	1.95179	0.0509628	0.210287
ENSG00000244879.8_7_2	8700.6	-0.16816	0.0826466	-2.03469	0.0418819	0.184251
ENSG00000244879.8_7_3	7515.65	0.00165934	0.114723	0.0144639	0.98846	0.996049
ENSG00000244879.8_7_4	4452.42	0.233468	0.12586	1.85498	0.0635984	0.242615
ENSG00000244998.1_5_1	4503.26	0.153364	0.122443	1.25253	0.210376	0.494465
ENSG00000244998.1_5_10	2160.21	-0.0717184	0.15216	-0.471337	0.6374	0.845662
ENSG00000244998.1_5_2	3250.21	0.112742	0.145275	0.77606	0.437714	0.707888
ENSG00000244998.1_5_3	2966.28	0.0448925	0.152295	0.294774	0.768167	0.906398
ENSG00000244998.1_5_4	3942.02	0.238832	0.11806	2.02298	0.043075	0.187541
ENSG00000244998.1_5_5	4422.51	-0.294556	0.127131	-2.31696	0.0205061	0.11239
ENSG00000244998.1_5_6	2793.88	0.137953	0.138816	0.99378	0.32033	0.613467
ENSG00000244998.1_5_7	4374.37	0.099995	0.134	0.746233	0.455527	0.721759
ENSG00000244998.1_5_8	2808.98	-0.306165	0.139401	-2.19628	0.0280716	0.141297
ENSG00000244998.1_5_9	3026.08	0.0209918	0.133579	0.157149	0.875128	0.953907
ENSG00000245149.3_4_1	4094.38	0.33077	0.155827	2.12267	0.0337817	0.160542
ENSG00000245149.3_4_10	1844.7	-0.0997045	0.149534	-0.666768	0.50492	0.760119
ENSG00000245149.3_4_2	3078.19	0.0937597	0.154164	0.608184	0.543066	0.789156
ENSG00000245149.3_4_3	3626.8	-0.111343	0.118676	-0.938208	0.348137	0.635221
ENSG00000245149.3_4_4	2852.35	0.0648419	0.148058	0.43795	0.661422	0.857756
ENSG00000245149.3_4_5	2230.26	-0.2484	0.117702	-2.11042	0.0348224	0.163551
ENSG00000245149.3_4_6	3772.77	-0.0599902	0.160171	-0.374539	0.708003	0.879879
ENSG00000245149.3_4_7	1667.88	-0.182573	0.179622	-1.01643	0.309425	0.604495
ENSG00000245149.3_4_8	2146.22	0.0852663	0.199972	0.426391	0.669823	0.861671
ENSG00000245149.3_4_9	3518.86	0.325981	0.137027	2.37896	0.0173618	0.0992475
ENSG00000245556.2_4_1	4936.24	-0.0561227	0.142053	-0.395082	0.692782	0.873512
ENSG00000245556.2_4_10	3613.26	0.269253	0.151951	1.77197	0.0763994	0.269729
ENSG00000245556.2_4_2	3275.8	-0.156439	0.15852	-0.986875	0.323704	0.61658
ENSG00000245556.2_4_3	4128.14	-0.019682	0.145712	-0.135074	0.892553	0.962657
ENSG00000245556.2_4_4	3505.84	0.052452	0.151695	0.345774	0.729513	0.889937
ENSG00000245556.2_4_5	1467.47	-3.31193	0.567139	-5.83971	5.2291e-09	1.40555e-07
ENSG00000245556.2_4_6	2410.05	-0.127507	0.146312	-0.871476	0.383494	0.664735
ENSG00000245556.2_4_7	2181.21	0.0522246	0.172414	0.302903	0.761964	0.905043
ENSG00000245556.2_4_8	2495.24	-0.163917	0.156833	-1.04517	0.295944	0.5894
ENSG00000245556.2_4_9	2386.29	-0.180278	0.138718	-1.2996	0.193739	0.472049
ENSG00000245694.9_3_1	1662.98	-2.61184	0.168918	-15.4622	6.24276e-54	3.38001e-51
ENSG00000245694.9_3_10	2843.93	-0.0208952	0.154212	-0.135497	0.892219	0.962434
ENSG00000245694.9_3_2	1887.93	-1.02306	0.205599	-4.97598	6.49185e-07	1.3556e-05
ENSG00000245694.9_3_3	2715.44	0.170024	0.148298	1.1465	0.251587	0.545021
ENSG00000245694.9_3_4	5118.84	-0.0757053	0.148171	-0.510931	0.609399	0.828564
ENSG00000245694.9_3_5	3786.48	0.321381	0.155391	2.06821	0.0386206	0.174252
ENSG00000245694.9_3_6	3442.51	0.121868	0.139184	0.875587	0.381255	0.663432
ENSG00000245694.9_3_7	1928.58	0.0695751	0.140874	0.493881	0.621391	0.836021
ENSG00000245694.9_3_8	3223.68	0.137949	0.131266	1.05092	0.293296	0.587858
ENSG00000245694.9_3_9	3880.77	0.116094	0.115196	1.00779	0.313555	0.608891
ENSG00000245729.2_7_1	6722.28	-0.116179	0.0960504	-1.20956	0.226447	0.514683
ENSG00000245729.2_7_10	1951.18	-0.184687	0.20296	-0.909967	0.36284	0.647592
ENSG00000245729.2_7_2	6182.25	-0.230796	0.106853	-2.15993	0.0307778	0.150416
ENSG00000245729.2_7_3	4210.43	-0.137592	0.119996	-1.14663	0.251533	0.545021
ENSG00000245729.2_7_4	4705.09	0.193855	0.132643	1.46148	0.143883	0.396307
ENSG00000245729.2_7_5	4631.45	-0.239108	0.13781	-1.73506	0.0827309	0.282967
ENSG00000245729.2_7_6	5177.76	0.0499111	0.134373	0.371436	0.710313	0.881206
ENSG00000245729.2_7_7	7905.77	0.259239	0.0901829	2.87459	0.00404555	0.033514
ENSG00000245729.2_7_8	1904.63	-0.378491	0.149931	-2.52443	0.0115886	0.0732014
ENSG00000245729.2_7_9	6466.89	-0.0950843	0.101566	-0.936179	0.349181	0.635637
ENSG00000245849.7_4_RAD51_AS1_1	4120.86	-1.13225	0.18446	-6.13817	8.34771e-10	2.36987e-08
ENSG00000245849.7_4_RAD51_AS1_10	3201.8	0.101683	0.141733	0.717423	0.473113	0.73563
ENSG00000245849.7_4_RAD51_AS1_2	2570.61	-0.439864	0.146829	-2.99576	0.00273757	0.0244703
ENSG00000245849.7_4_RAD51_AS1_3	2959.78	-0.673296	0.188377	-3.57419	0.000351311	0.00446054
ENSG00000245849.7_4_RAD51_AS1_4	1615.22	-0.389783	0.218549	-1.78351	0.0745039	0.266135
ENSG00000245849.7_4_RAD51_AS1_5	4746.91	-0.119304	0.12939	-0.922051	0.356502	0.642331
ENSG00000245849.7_4_RAD51_AS1_6	2600.16	-0.585943	0.167215	-3.50413	0.000458094	0.00560057
ENSG00000245849.7_4_RAD51_AS1_7	3364.82	-0.0643269	0.131356	-0.489714	0.624336	0.837967
ENSG00000245849.7_4_RAD51_AS1_8	3350.16	0.110226	0.148901	0.740259	0.459143	0.723957
ENSG00000245849.7_4_RAD51_AS1_9	2778.54	-0.876423	0.180328	-4.86016	1.17293e-06	2.35831e-05
ENSG00000245910.8_3_1	3488.95	-0.202282	0.116043	-1.74316	0.0813063	0.280775
ENSG00000245910.8_3_10	1601.44	-0.165988	0.15198	-1.09218	0.274756	0.569713
ENSG00000245910.8_3_2	2516.58	0.0303174	0.152943	0.198227	0.842867	0.941071
ENSG00000245910.8_3_3	4104.2	0.0845407	0.142088	0.59499	0.55185	0.794346
ENSG00000245910.8_3_4	2988.03	0.0389782	0.131785	0.295771	0.767405	0.905922
ENSG00000245910.8_3_5	4881.92	0.0631481	0.125494	0.503197	0.614826	0.832838
ENSG00000245910.8_3_6	2106.77	0.27423	0.189304	1.44862	0.147444	0.401108
ENSG00000245910.8_3_7	4275.62	0.729011	0.1363	5.34856	8.86556e-08	2.0741e-06
ENSG00000245910.8_3_8	3609.56	0.0202819	0.139321	0.145577	0.884255	0.95868
ENSG00000245910.8_3_9	1742.44	-0.366794	0.188273	-1.9482	0.0513909	0.211593
ENSG00000246067.7_5_1	2556.31	0.0108449	0.166825	0.0650078	0.948168	0.98198
ENSG00000246067.7_5_10	374.856	-0.0748072	0.247671	-0.302043	0.76262	0.905043
ENSG00000246067.7_5_2	3954.38	0.172706	0.155752	1.10885	0.267495	0.561354
ENSG00000246067.7_5_3	5072.6	0.157819	0.157177	1.00408	0.315338	0.610043
ENSG00000246067.7_5_4	2807.75	-0.0796403	0.146039	-0.545334	0.585524	0.814211
ENSG00000246067.7_5_5	4629.96	0.0623304	0.120207	0.518527	0.604091	0.824898
ENSG00000246067.7_5_6	2073.12	-1.64556	0.298988	-5.50378	3.71741e-08	8.97387e-07
ENSG00000246067.7_5_7	4645.62	0.293133	0.126498	2.3173	0.0204876	0.11237
ENSG00000246067.7_5_8	1798.39	-0.438845	0.171071	-2.56528	0.0103094	0.0677755
ENSG00000246067.7_5_9	2816.12	-0.0213108	0.187601	-0.113596	0.909558	0.968852
ENSG00000246273.7_5_SBF2_AS1_1	2999.61	-0.19499	0.134763	-1.44691	0.147922	0.401108
ENSG00000246273.7_5_SBF2_AS1_10	1943.83	0.278345	0.167077	1.66597	0.0957196	0.308367
ENSG00000246273.7_5_SBF2_AS1_2	1750.54	-1.45529	0.215792	-6.74395	1.54138e-11	5.4091e-10
ENSG00000246273.7_5_SBF2_AS1_3	1171.76	-0.0979462	0.197624	-0.49562	0.620163	0.83511
ENSG00000246273.7_5_SBF2_AS1_4	1917.09	-0.00601428	0.170077	-0.0353621	0.971791	0.989916
ENSG00000246273.7_5_SBF2_AS1_5	2076.03	-2.44596	0.442415	-5.52865	3.22708e-08	7.89072e-07
ENSG00000246273.7_5_SBF2_AS1_6	4748.22	0.234133	0.119817	1.95408	0.0506914	0.209396
ENSG00000246273.7_5_SBF2_AS1_7	1583.88	-0.0192053	0.171647	-0.111888	0.910912	0.969424
ENSG00000246273.7_5_SBF2_AS1_8	4255.63	0.067899	0.138301	0.490951	0.623461	0.837914
ENSG00000246273.7_5_SBF2_AS1_9	1902.77	0.124768	0.185858	0.671307	0.502025	0.758793
ENSG00000246308.1_5_1	2755.91	0.153022	0.111647	1.37059	0.170502	0.435007
ENSG00000246308.1_5_10	1409.97	-0.325347	0.210818	-1.54326	0.122766	0.360277
ENSG00000246308.1_5_2	2543.49	0.0868909	0.191045	0.45482	0.649239	0.851375
ENSG00000246308.1_5_3	3877.71	0.145563	0.141495	1.02875	0.303596	0.598954
ENSG00000246308.1_5_4	5391.08	0.405	0.0998048	4.05792	4.95117e-05	0.000769054
ENSG00000246308.1_5_5	2853.83	0.346152	0.172333	2.00862	0.0445774	0.192071
ENSG00000246308.1_5_6	3939.41	-0.169846	0.146046	-1.16296	0.244845	0.538573
ENSG00000246308.1_5_7	5446.18	0.0532285	0.120793	0.44066	0.659459	0.856401
ENSG00000246308.1_5_8	3860.48	-0.0238304	0.131412	-0.181341	0.8561	0.946958
ENSG00000246308.1_5_9	4723.61	-0.322599	0.142335	-2.26648	0.0234221	0.124415
ENSG00000246323.2_5_1	7895.69	0.564717	0.107608	5.2479	1.5384e-07	3.49133e-06
ENSG00000246323.2_5_10	2630.37	-0.0750384	0.197569	-0.379808	0.704088	0.878124
ENSG00000246323.2_5_2	4458.99	-0.107339	0.126993	-0.845237	0.397979	0.675997
ENSG00000246323.2_5_3	3708.7	0.0923786	0.146015	0.632664	0.526953	0.776498
ENSG00000246323.2_5_4	2974.31	0.155414	0.159433	0.97479	0.329664	0.620796
ENSG00000246323.2_5_5	1345.23	0.0596933	0.230194	0.259317	0.79539	0.917515
ENSG00000246323.2_5_6	2482.82	0.477242	0.154398	3.09099	0.00199492	0.0190208
ENSG00000246323.2_5_7	4742.37	0.223255	0.147564	1.51294	0.130296	0.37219
ENSG00000246323.2_5_8	2147.26	0.25124	0.125348	2.00434	0.0450331	0.193072
ENSG00000246323.2_5_9	2110.03	0.213966	0.150703	1.41979	0.15567	0.414224
ENSG00000246465.1_5_1	4012.53	-0.0701665	0.147759	-0.474872	0.634878	0.844165
ENSG00000246465.1_5_10	2611.97	0.504453	0.144502	3.49097	0.000481276	0.00582686
ENSG00000246465.1_5_2	3102.91	0.112992	0.166948	0.676811	0.498526	0.757432
ENSG00000246465.1_5_3	4274.29	0.334805	0.129639	2.58259	0.00980614	0.0658375
ENSG00000246465.1_5_4	5123.17	0.0961855	0.114156	0.842576	0.399466	0.676997
ENSG00000246465.1_5_5	1813.49	0.294327	0.13116	2.24403	0.0248306	0.129358
ENSG00000246465.1_5_6	2788.13	0.212649	0.154078	1.38014	0.167544	0.431821
ENSG00000246465.1_5_7	2552.11	0.0774426	0.147166	0.526228	0.59873	0.82093
ENSG00000246465.1_5_8	1952.18	0.00205771	0.184965	0.0111248	0.991124	0.996049
ENSG00000246465.1_5_9	4113.18	0.22943	0.124425	1.84391	0.0651957	0.24675
ENSG00000246695.7_5_1	4413.65	-0.17797	0.135827	-1.31027	0.190106	0.466193
ENSG00000246695.7_5_10	2667.24	0.481462	0.212848	2.26199	0.0236979	0.12544
ENSG00000246695.7_5_2	2753.84	0.0283921	0.141708	0.200356	0.841202	0.940172
ENSG00000246695.7_5_3	3083.03	0.0758285	0.25844	0.293408	0.76921	0.906526
ENSG00000246695.7_5_4	1671.54	-0.139607	0.162624	-0.858466	0.390635	0.668854
ENSG00000246695.7_5_5	2845.98	-0.224435	0.111564	-2.01171	0.0442509	0.191015
ENSG00000246695.7_5_6	3807.65	-0.0839007	0.131758	-0.636779	0.524269	0.775406
ENSG00000246695.7_5_7	1861.55	0.304682	0.181014	1.6832	0.0923367	0.302229
ENSG00000246695.7_5_8	1831.35	-2.13329	0.498444	-4.2799	1.8698e-05	0.000315659
ENSG00000246695.7_5_9	1626.38	0.0333986	0.19415	0.172024	0.863418	0.949197
ENSG00000246792.2_5_1	4100.66	0.0622079	0.135056	0.460607	0.645081	0.849281
ENSG00000246792.2_5_10	4960.6	0.112398	0.142011	0.791474	0.428668	0.701036
ENSG00000246792.2_5_2	3600.12	0.224851	0.170081	1.32202	0.18616	0.459939
ENSG00000246792.2_5_3	2871.35	-0.148317	0.14117	-1.05063	0.293428	0.587858
ENSG00000246792.2_5_4	3348.25	0.247096	0.178128	1.38718	0.165385	0.428844
ENSG00000246792.2_5_5	3512.11	-0.171139	0.157345	-1.08766	0.276744	0.571897
ENSG00000246792.2_5_6	1700.18	-1.65169	0.245231	-6.73525	1.63649e-11	5.71641e-10
ENSG00000246792.2_5_7	4179.33	-0.155759	0.141916	-1.09754	0.272404	0.566948
ENSG00000246792.2_5_8	2581.85	0.153173	0.1534	0.998523	0.318026	0.611837
ENSG00000246792.2_5_9	2853.65	0.0359202	0.138008	0.260277	0.79465	0.917293
ENSG00000246863.2_5_1	4397.41	-0.104849	0.141205	-0.742527	0.457768	0.723193
ENSG00000246863.2_5_10	3010.3	-0.0736754	0.121508	-0.606342	0.544288	0.789457
ENSG00000246863.2_5_2	2674.74	-0.106925	0.140523	-0.76091	0.446711	0.715871
ENSG00000246863.2_5_3	2713.56	0.301375	0.125778	2.39609	0.016571	0.0955923
ENSG00000246863.2_5_4	3176.27	-2.28961	0.274086	-8.35361	6.62063e-17	3.7451e-15
ENSG00000246863.2_5_5	3962.59	0.087464	0.123394	0.708819	0.478437	0.740112
ENSG00000246863.2_5_6	3604.87	0.413575	0.126228	3.27642	0.0010513	0.0113194
ENSG00000246863.2_5_7	3114.43	-1.15456	0.176368	-6.54633	5.89694e-11	1.95191e-09
ENSG00000246863.2_5_8	3175.09	0.0252894	0.139962	0.180688	0.856612	0.947165
ENSG00000246863.2_5_9	3330.1	-0.0399965	0.139213	-0.287304	0.77388	0.907092
ENSG00000246889.2_5_1	2984.84	0.160282	0.178226	0.89932	0.368482	0.652136
ENSG00000246889.2_5_10	2523.32	0.272615	0.17099	1.59433	0.110861	0.336131
ENSG00000246889.2_5_2	4030.9	0.0660538	0.137772	0.479444	0.631623	0.843011
ENSG00000246889.2_5_3	3043.94	0.0304339	0.172096	0.176842	0.859632	0.947972
ENSG00000246889.2_5_4	3954.89	0.114371	0.142781	0.801023	0.423118	0.69661
ENSG00000246889.2_5_5	1871.18	-0.274918	0.153064	-1.79609	0.0724797	0.26112
ENSG00000246889.2_5_6	5763.56	0.0977531	0.146481	0.667343	0.504553	0.760038
ENSG00000246889.2_5_7	3224.18	-0.163537	0.134963	-1.21172	0.225619	0.513726
ENSG00000246889.2_5_8	2613.51	-0.710187	0.182777	-3.88555	0.000102099	0.00148829
ENSG00000246889.2_5_9	2278.73	0.0229325	0.172877	0.132652	0.894468	0.963763
ENSG00000247137.8_6_1	2366.38	0.419746	0.185059	2.26817	0.0233188	0.124095
ENSG00000247137.8_6_10	2705.56	0.0888804	0.164768	0.539427	0.589592	0.815978
ENSG00000247137.8_6_2	5309.86	-0.0249202	0.129795	-0.191997	0.847745	0.943796
ENSG00000247137.8_6_3	3266.23	-0.208964	0.121234	-1.72364	0.0847731	0.286355
ENSG00000247137.8_6_4	3447.17	0.24489	0.148421	1.64997	0.0989494	0.315009
ENSG00000247137.8_6_5	4097.93	0.146325	0.14017	1.04391	0.296527	0.590251
ENSG00000247137.8_6_6	2707.1	-0.0102919	0.160275	-0.0642139	0.9488	0.982232
ENSG00000247137.8_6_7	2039.36	0.109012	0.196827	0.553849	0.579682	0.81055
ENSG00000247137.8_6_8	3956.74	0.246784	0.14395	1.71437	0.0864607	0.290521
ENSG00000247137.8_6_9	2366.87	-0.418878	0.192001	-2.18164	0.0291361	0.145391
ENSG00000247345.2_5_1	2748.81	0.268454	0.1423	1.88653	0.0592234	0.232256
ENSG00000247345.2_5_2	4139.17	0.306664	0.151494	2.02426	0.042943	0.187421
ENSG00000247345.2_5_3	1769.47	0.398042	0.165967	2.39832	0.0164705	0.0953547
ENSG00000247345.2_5_4	1596.42	0.418452	0.192789	2.17052	0.0299678	0.148655
ENSG00000247345.2_5_5	2482.96	-0.137666	0.135622	-1.01507	0.310071	0.60529
ENSG00000247345.2_5_6	3529.5	0.28912	0.165548	1.74644	0.0807344	0.279318
ENSG00000247345.2_5_7	1448.27	-0.130971	0.242744	-0.539544	0.589512	0.815978
ENSG00000247345.2_5_8	3223.66	-0.103127	0.113738	-0.906713	0.364559	0.649716
ENSG00000247556.6_3_1	4335.57	-0.245427	0.125193	-1.96039	0.0499498	0.207463
ENSG00000247556.6_3_10	861.414	-0.275125	0.247804	-1.11025	0.266892	0.560865
ENSG00000247556.6_3_2	4422.93	-0.325007	0.126637	-2.56645	0.0102746	0.0676054
ENSG00000247556.6_3_3	3760.18	0.113085	0.130671	0.865413	0.386812	0.667433
ENSG00000247556.6_3_4	7384.15	-0.0295136	0.127994	-0.230585	0.817637	0.93016
ENSG00000247556.6_3_5	3411.14	-0.023352	0.134348	-0.173817	0.862009	0.948626
ENSG00000247556.6_3_6	2723.66	-0.316526	0.160416	-1.97316	0.0484771	0.202679
ENSG00000247556.6_3_7	668.075	-0.236408	0.293312	-0.805995	0.420246	0.69511
ENSG00000247556.6_3_8	5823.8	0.123447	0.110626	1.11589	0.264467	0.559024
ENSG00000247556.6_3_9	3754.85	0.413914	0.163857	2.52607	0.0115345	0.0730352
ENSG00000247572.7_6_1	2854.68	-2.59218	0.204611	-12.6689	8.79944e-37	1.75526e-34
ENSG00000247572.7_6_10	645.691	-0.221889	0.23106	-0.960311	0.336899	0.626437
ENSG00000247572.7_6_2	1439.08	-0.292712	0.18329	-1.59699	0.110269	0.335139
ENSG00000247572.7_6_3	3101.44	0.125135	0.112419	1.11312	0.265657	0.560135
ENSG00000247572.7_6_4	1589.72	0.176811	0.169718	1.0418	0.297506	0.590766
ENSG00000247572.7_6_5	3898.63	0.280058	0.145652	1.92279	0.0545062	0.220468
ENSG00000247572.7_6_6	2231.85	-3.62169	0.577578	-6.27048	3.59947e-10	1.04938e-08
ENSG00000247572.7_6_7	1494.2	-1.68171	0.200169	-8.40145	4.41011e-17	2.55181e-15
ENSG00000247572.7_6_8	868.91	-0.284862	0.255898	-1.11319	0.265628	0.560135
ENSG00000247572.7_6_9	2666.53	-0.542395	0.185149	-2.92951	0.00339495	0.0291435
ENSG00000247675.6_5_1	3598.31	-0.177984	0.141162	-1.26085	0.207362	0.489659
ENSG00000247675.6_5_10	1968.2	-1.07483	0.219107	-4.90552	9.31812e-07	1.91413e-05
ENSG00000247675.6_5_2	2974.89	-0.0864289	0.126904	-0.681059	0.495834	0.754855
ENSG00000247675.6_5_3	2401.04	-1.85386	0.231666	-8.0023	1.22119e-15	6.34016e-14
ENSG00000247675.6_5_4	5744.18	-0.248147	0.0938049	-2.64535	0.00816063	0.0580277
ENSG00000247675.6_5_5	1933.12	-1.20894	0.166697	-7.25231	4.09714e-13	1.68784e-11
ENSG00000247675.6_5_6	2297.46	-0.3986	0.190544	-2.0919	0.036447	0.167561
ENSG00000247675.6_5_7	2804.19	-0.575148	0.168889	-3.40548	0.000660474	0.00757397
ENSG00000247675.6_5_8	2500.11	-0.0764778	0.140981	-0.542469	0.587496	0.815081
ENSG00000247675.6_5_9	3402.56	-3.22735	0.253859	-12.7131	4.99812e-37	1.08245e-34
ENSG00000247809.7_7_1	2317.52	0.25063	0.15662	1.60025	0.109543	0.333737
ENSG00000247809.7_7_10	2484.48	0.34792	0.108722	3.20008	0.0013739	0.0140352
ENSG00000247809.7_7_2	2456.72	-0.446572	0.170665	-2.61666	0.00887948	0.0615796
ENSG00000247809.7_7_3	3794.32	-0.206812	0.178453	-1.15892	0.246491	0.53922
ENSG00000247809.7_7_4	2381.08	-0.435851	0.15127	-2.88128	0.00396062	0.0328463
ENSG00000247809.7_7_5	2059.36	-0.133209	0.146147	-0.911473	0.362046	0.647123
ENSG00000247809.7_7_6	3846.41	-0.223439	0.158332	-1.41121	0.158184	0.418656
ENSG00000247809.7_7_7	3374.2	0.226163	0.141418	1.59925	0.109765	0.334192
ENSG00000247809.7_7_8	1217	0.0412037	0.196102	0.210114	0.833579	0.937647
ENSG00000247809.7_7_9	3079.76	0.178559	0.176611	1.01103	0.312002	0.607027
ENSG00000247934.4_6_1	2850.89	-0.0969225	0.150225	-0.645182	0.518809	0.771193
ENSG00000247934.4_6_10	1653.93	-0.401688	0.175184	-2.29295	0.021851	0.117886
ENSG00000247934.4_6_2	3623.98	-0.38189	0.165905	-2.30186	0.0213432	0.115806
ENSG00000247934.4_6_3	2055.72	-2.49868	0.808083	-3.09211	0.00198742	0.0189874
ENSG00000247934.4_6_4	3263.19	0.0568531	0.142352	0.399384	0.689611	0.872662
ENSG00000247934.4_6_5	5093.35	0.154882	0.118916	1.30245	0.192761	0.470271
ENSG00000247934.4_6_6	4208.31	0.172531	0.232267	0.742815	0.457594	0.723193
ENSG00000247934.4_6_7	3098.67	0.338795	0.125484	2.69991	0.00693588	0.0512767
ENSG00000247934.4_6_8	4134.51	-0.680975	0.144441	-4.71456	2.42228e-06	4.70793e-05
ENSG00000247934.4_6_9	2787.43	-0.375143	0.1969	-1.90525	0.0567473	0.226511
ENSG00000248429.5_6_1	3321.97	-0.00443998	0.134121	-0.0331043	0.973591	0.990601
ENSG00000248429.5_6_10	3557.34	0.115754	0.132075	0.876426	0.380798	0.663095
ENSG00000248429.5_6_2_1	2226.67	0.0767434	0.189388	0.405218	0.685317	0.871355
ENSG00000248429.5_6_2_10	2105.46	0.406934	0.174424	2.33301	0.0196475	0.108548
ENSG00000248429.5_6_2_11	252.495	0.577812	0.36993	1.56195	0.1183	0.351928
ENSG00000248429.5_6_2_2	3906.91	-0.100107	0.137846	-0.726226	0.4677	0.731113
ENSG00000248429.5_6_2_3	1713.86	-0.0317466	0.189654	-0.167392	0.867062	0.95033
ENSG00000248429.5_6_2_4	3481.86	0.0887508	0.155116	0.572158	0.567215	0.802307
ENSG00000248429.5_6_2_5	1689.16	0.258306	0.147014	1.75701	0.0789158	0.275811
ENSG00000248429.5_6_2_6	3606.16	0.0872189	0.123573	0.705808	0.480307	0.741342
ENSG00000248429.5_6_2_7	2058.18	0.161641	0.211204	0.765334	0.444073	0.714313
ENSG00000248429.5_6_2_8	2489.82	0.217901	0.174396	1.24946	0.211496	0.495407
ENSG00000248429.5_6_2_9	2985.62	0.125575	0.123517	1.01666	0.309314	0.604434
ENSG00000248429.5_6_3	3658.6	0.00668824	0.117999	0.0566804	0.9548	0.983458
ENSG00000248429.5_6_4	3855.76	0.104705	0.137207	0.763121	0.445391	0.715114
ENSG00000248429.5_6_5	5565.48	0.18687	0.147433	1.26749	0.20498	0.487069
ENSG00000248429.5_6_6	4623.71	0.257688	0.113554	2.26931	0.0232496	0.123846
ENSG00000248429.5_6_7	4073.23	0.0936008	0.148561	0.630051	0.528661	0.777553
ENSG00000248429.5_6_8	2567.65	-0.072368	0.146083	-0.495391	0.620324	0.835179
ENSG00000248429.5_6_9	2246.88	0.147214	0.171224	0.859774	0.389914	0.668568
ENSG00000248668.2_4_1	4216.88	0.0993682	0.186551	0.53266	0.594269	0.818923
ENSG00000248668.2_4_10	1115.83	-0.38814	0.193527	-2.00561	0.044898	0.193039
ENSG00000248668.2_4_2	2789.55	0.00762105	0.154086	0.0494599	0.960553	0.985693
ENSG00000248668.2_4_3	3783.03	0.0417049	0.145174	0.287275	0.773902	0.907092
ENSG00000248668.2_4_4	2269.91	0.201921	0.148638	1.35848	0.174313	0.441973
ENSG00000248668.2_4_5	3714.3	0.146489	0.115196	1.27165	0.203499	0.484613
ENSG00000248668.2_4_6	3690.13	-0.132122	0.157604	-0.83832	0.401851	0.678513
ENSG00000248668.2_4_7	3155.8	0.292338	0.157551	1.85551	0.0635229	0.242599
ENSG00000248668.2_4_8	2588.83	-0.0134161	0.129517	-0.103586	0.917498	0.971318
ENSG00000248668.2_4_9	2443.41	-0.206859	0.136894	-1.51109	0.130765	0.373051
ENSG00000248724.6_5_1	2640	0.0596568	0.155018	0.384839	0.700357	0.876535
[truncated: 5,583 more rows]
