# Supplementary material for: Identifying essential long non-coding RNAs in cancer using CRISPRi-based dropout screens
Source: STAR Protoc. 2023 Sep 28;4(4):102588. doi: 10.1016/j.xpro.2023.102588 (PMC10550846; doi:10.1016/j.xpro.2023.102588)
Supplement: Data S1. Ordered csv.html: Python code to create an ordered and easily readable csv file of all the guides generated for a transcript combined with BLAT output, related to step 88 [file mmc4.zip]

Archive with 1 entries (1 files):
- Ordered csv.html
