# Supplementary material for: Identifying essential long non-coding RNAs in cancer using CRISPRi-based dropout screens
Source: STAR Protoc. 2023 Sep 28;4(4):102588. doi: 10.1016/j.xpro.2023.102588 (PMC10550846; doi:10.1016/j.xpro.2023.102588)
Supplement: Data S2. Cleanup and guide picking.html: Python code to automatically pick a user-input amount of highest-scoring CRISPRi guides spread across a transcript, with an option to also add homology arms to the output, related to step 89 [file mmc5.zip]

Archive with 1 entries (1 files):
- Cleanup and guide picking.html
