# Supplementary material for: Identifying essential long non-coding RNAs in cancer using CRISPRi-based dropout screens
Source: STAR Protoc. 2023 Sep 28;4(4):102588. doi: 10.1016/j.xpro.2023.102588 (PMC10550846; doi:10.1016/j.xpro.2023.102588)
Supplement: Data S3. Merge files.html: Python code to merge all the automatically picked transcripts into one file for ordering, related to step 89 [file mmc6.zip]

Archive with 1 entries (1 files):
- Merge files.html
